# Supplementary material for: AtbZIP62 Acts as a Transcription Repressor to Positively Regulate ABA Responses in Arabidopsis
Source: Plants (Basel). 2022 Nov 10;11(22):3037. doi: 10.3390/plants11223037 (PMC9699195; doi:10.3390/plants11223037)
Supplement: Supplementary file 1 [file plants-11-03037-s001.zip]

Archive with 1 entries (1 files):
- plants-2014238-supplementary.xlsx
