# Supplementary material for: AtbZIP62 Acts as a Transcription Repressor to Positively Regulate ABA Responses in Arabidopsis
Source: Plants (Basel). 2022 Nov 10;11(22):3037. doi: 10.3390/plants11223037 (PMC9699195; doi:10.3390/plants11223037)
Supplement: Supplementary file 1 [file plants-11-03037-s001.zip › plants-2014238-supplementary.xlsx]

## Sheet: sheet1
Genes Downregulated in the ABA+DEX group in the 35S:AtbZIP62-GR transgenic plants
Gene ID	Gene Symbol	Type	log2 (ABADEX490 / ABA490)	Qvalue (ABADEX490 / ABA490)	GO_P Term	GO_P Term Level1	GO_P Term Level2
825014	USP'	mRNA	-1.47174	0.0292997	GO:0009737///response to abscisic acid	biological_process	response to stimulus
816509	'NADP-ME1'	mRNA	-1.01911	5.05229e-08	GO:0006090///pyruvate metabolic process+++GO:0006108///malate metabolic process+++GO:0055114///oxidation-reduction process	biological_process	metabolic process+++cellular process
829417	'CCD8'	mRNA	-1.00789	7.75714e-05	GO:0009733///response to auxin+++GO:0009850///auxin metabolic process+++GO:0009926///auxin polar transport+++GO:0009965///leaf morphogenesis+++GO:0010223///secondary shoot formation+++GO:0016121///carotene catabolic process+++GO:0016124///xanthophyll catabolic process+++GO:0055114///oxidation-reduction process+++GO:1901601///strigolactone biosynthetic process	biological_process	response to stimulus+++metabolic process+++cellular process+++biological regulation+++localization+++developmental process+++multicellular organismal process
831403	'AT5G15500'	mRNA	-0.935024	0.00266363	GO:0008150///biological_process	biological_process	biological_process
841336	'BBX17'	mRNA	-0.920195	0.000221308	GO:0006355///regulation of transcription, DNA-templated	biological_process	metabolic process+++regulation of biological process+++cellular process+++biological regulation
843716	'SARD1'	mRNA	-0.907242	0.0116121	GO:0002229///defense response to oomycetes+++GO:0006355///regulation of transcription, DNA-templated+++GO:0006952///defense response+++GO:0009617///response to bacterium+++GO:0009626///plant-type hypersensitive response+++GO:0010112///regulation of systemic acquired resistance+++GO:0010224///response to UV-B+++GO:0042742///defense response to bacterium+++GO:0071219///cellular response to molecule…	biological_process	response to stimulus+++multi-organism process+++metabolic process+++regulation of biological process+++cellular process+++biological regulation+++immune system process+++positive regulation of biological process
817089	'AT2G25510'	mRNA	-0.897425	4.86076e-07	GO:0008150///biological_process	biological_process	biological_process
839040	'SEP3'	mRNA	-0.87276	0.0108591	GO:0001708///cell fate specification+++GO:0006355///regulation of transcription, DNA-templated+++GO:0007275///multicellular organism development+++GO:0009908///flower development+++GO:0010093///specification of floral organ identity+++GO:0030154///cell differentiation+++GO:0045944///positive regulation of transcription by RNA polymerase II+++GO:0048481///plant ovule development+++GO:0048833///spe…	biological_process	developmental process+++cellular process+++metabolic process+++regulation of biological process+++biological regulation+++multicellular organismal process+++reproduction+++reproductive process+++positive regulation of biological process
835468	'ENODL1'	mRNA	-0.851741	6.72823e-09	GO:0022900///electron transport chain	biological_process	metabolic process+++cellular process
816923	'AT2G23910'	mRNA	-0.841262	0.00161493	GO:0080167///response to karrikin	biological_process	response to stimulus
835306	'LTI65'	mRNA	-0.825567	0.0299067	GO:0009409///response to cold+++GO:0009414///response to water deprivation+++GO:0009651///response to salt stress+++GO:0009737///response to abscisic acid+++GO:0009738///abscisic acid-activated signaling pathway+++GO:0010150///leaf senescence	biological_process	response to stimulus+++regulation of biological process+++signaling+++cellular process+++biological regulation+++developmental process+++multicellular organismal process
820573	'AT3G13672'	mRNA	-0.798227	0.0172214	GO:0006511///ubiquitin-dependent protein catabolic process+++GO:0007275///multicellular organism development+++GO:0016567///protein ubiquitination+++GO:1902584///positive regulation of response to water deprivation+++GO:2000785///regulation of autophagosome assembly	biological_process	metabolic process+++cellular process+++developmental process+++multicellular organismal process+++regulation of biological process+++response to stimulus+++positive regulation of biological process+++biological regulation+++cellular component organization or biogenesis
818097	'LEA18'	mRNA	-0.788602	0.000129628	GO:0006970///response to osmotic stress+++GO:0009414///response to water deprivation+++GO:0009793///embryo development ending in seed dormancy+++GO:0048316///seed development+++GO:0048868///pollen tube development	biological_process	response to stimulus+++developmental process+++reproduction+++reproductive process+++multicellular organismal process+++multi-organism process
5008180	'AT4G33467'	mRNA	-0.763283	9.18381e-06
818708	'AT2G41090'	mRNA	-0.758478	0.000171354	GO:0019722///calcium-mediated signaling+++GO:0034599///cellular response to oxidative stress+++GO:0071456///cellular response to hypoxia+++GO:2000082///regulation of L-ascorbic acid biosynthetic process	biological_process	regulation of biological process+++response to stimulus+++signaling+++cellular process+++biological regulation+++metabolic process
828603	'AMY1'	mRNA	-0.724605	0.00011345	GO:0005975///carbohydrate metabolic process+++GO:0008152///metabolic process+++GO:0009737///response to abscisic acid+++GO:0009739///response to gibberellin	biological_process	metabolic process+++response to stimulus
820810	'AT3G15670'	mRNA	-0.722184	2.9413e-08
817013	'GDU4'	mRNA	-0.716442	0.00261465	GO:0006865///amino acid transport+++GO:0080143///regulation of amino acid export	biological_process	localization+++regulation of biological process+++biological regulation
840977	'FTM1'	mRNA	-0.71293	0.000193558	GO:0006631///fatty acid metabolic process+++GO:0006633///fatty acid biosynthetic process+++GO:0071456///cellular response to hypoxia	biological_process	metabolic process+++cellular process+++response to stimulus
824033	'DCF'	mRNA	-0.70894	0.000811022	GO:0010143///cutin biosynthetic process+++GO:0033494///ferulate metabolic process	biological_process	metabolic process+++cellular process
827917	'CPL3'	mRNA	-0.704209	0.0491286	GO:0006355///regulation of transcription, DNA-templated+++GO:0007275///multicellular organism development+++GO:0009651///response to salt stress+++GO:0009737///response to abscisic acid+++GO:0009751///response to salicylic acid+++GO:0009753///response to jasmonic acid+++GO:0009788///negative regulation of abscisic acid-activated signaling pathway+++GO:0010026///trichome differentiation+++GO:00102…	biological_process	metabolic process+++regulation of biological process+++cellular process+++biological regulation+++developmental process+++multicellular organismal process+++response to stimulus+++negative regulation of biological process+++signaling+++reproduction+++reproductive process+++positive regulation of biological process
826685	'UMAMIT29'	mRNA	-0.703429	0.0486795	GO:0048316///seed development+++GO:0055085///transmembrane transport	biological_process	reproduction+++developmental process+++reproductive process+++multicellular organismal process+++localization
837662	'AT1G11210'	mRNA	-0.691485	0.000588769	GO:0006979///response to oxidative stress	biological_process	response to stimulus
839408	'SOM'	mRNA	-0.678492	5.73439e-05	GO:0006355///regulation of transcription, DNA-templated+++GO:0010187///negative regulation of seed germination	biological_process	metabolic process+++regulation of biological process+++cellular process+++biological regulation+++developmental process+++negative regulation of biological process+++multicellular organismal process
823982	'AT3G48240'	mRNA	-0.678469	0.0169652	GO:0008150///biological_process	biological_process	biological_process
842859	'FT'	mRNA	-0.667295	0.019061	GO:0007275///multicellular organism development+++GO:0009908///flower development+++GO:0009909///regulation of flower development+++GO:0009911///positive regulation of flower development+++GO:0010022///meristem determinacy+++GO:0010119///regulation of stomatal movement+++GO:0030154///cell differentiation+++GO:0048573///photoperiodism, flowering	biological_process	developmental process+++multicellular organismal process+++reproduction+++reproductive process+++regulation of biological process+++biological regulation+++positive regulation of biological process+++cellular process+++response to stimulus
844252	'BRG2'	mRNA	-0.666434	0.000877808	GO:0006952///defense response+++GO:0016567///protein ubiquitination+++GO:0043067///regulation of programmed cell death+++GO:0043161///proteasome-mediated ubiquitin-dependent protein catabolic process	biological_process	response to stimulus+++metabolic process+++cellular process+++regulation of biological process+++biological regulation
819389	'TSPO'	mRNA	-0.663492	3.10266e-05	GO:0006778///porphyrin-containing compound metabolic process+++GO:0006970///response to osmotic stress+++GO:0009651///response to salt stress+++GO:0009737///response to abscisic acid	biological_process	metabolic process+++cellular process+++response to stimulus
820639	'ESM1'	mRNA	-0.660946	1.1442e-09	GO:0006629///lipid metabolic process+++GO:0009409///response to cold+++GO:0009625///response to insect+++GO:0016042///lipid catabolic process+++GO:0019762///glucosinolate catabolic process+++GO:0042742///defense response to bacterium	biological_process	metabolic process+++response to stimulus+++multi-organism process+++cellular process
839318	'SBTI1.1'	mRNA	-0.658237	2.05984e-07	GO:0006508///proteolysis	biological_process	metabolic process
843643	'AT1G73120'	mRNA	-0.655598	0.000126497	GO:0006979///response to oxidative stress	biological_process	response to stimulus
822231	'CYP71B4'	mRNA	-0.649244	0.00823012	GO:0055114///oxidation-reduction process	biological_process	metabolic process
829887	'CYP81D5'	mRNA	-0.640692	0.00259355	GO:0098542///defense response to other organism	biological_process	response to stimulus+++multi-organism process
3768804	'GRP5'	mRNA	-0.638804	0.00483125	GO:0009413///response to flooding+++GO:0009737///response to abscisic acid+++GO:0009751///response to salicylic acid+++GO:0030307///positive regulation of cell growth+++GO:0046622///positive regulation of organ growth	biological_process	response to stimulus+++regulation of biological process+++positive regulation of biological process+++cellular process+++growth+++cellular component organization or biogenesis+++biological regulation+++developmental process+++multicellular organismal process
839014	'MLP423'	mRNA	-0.631465	0.0197567	GO:0006952///defense response+++GO:0009738///abscisic acid-activated signaling pathway+++GO:0032515///negative regulation of phosphoprotein phosphatase activity	biological_process	response to stimulus+++regulation of biological process+++signaling+++cellular process+++biological regulation+++metabolic process+++negative regulation of biological process
818334	'AT2G37580'	mRNA	-0.6241	0.0496117	GO:0016567///protein ubiquitination	biological_process	metabolic process+++cellular process
830162	'SNRK2.7'	mRNA	-0.621405	0.0106966	GO:0006468///protein phosphorylation+++GO:0006970///response to osmotic stress+++GO:0009651///response to salt stress+++GO:0016310///phosphorylation+++GO:0035556///intracellular signal transduction	biological_process	metabolic process+++cellular process+++response to stimulus+++regulation of biological process+++signaling+++biological regulation
842477	'GPT2'	mRNA	-0.6188	0.000653652	GO:0007276///gamete generation+++GO:0008643///carbohydrate transport+++GO:0009624///response to nematode+++GO:0009643///photosynthetic acclimation+++GO:0009744///response to sucrose+++GO:0009749///response to glucose+++GO:0010109///regulation of photosynthesis+++GO:0015713///phosphoglycerate transmembrane transport+++GO:0015714///phosphoenolpyruvate transport+++GO:0015760///glucose-6-phosphate tr…	biological_process	reproduction+++reproductive process+++multicellular organismal process+++multi-organism process+++localization+++response to stimulus+++metabolic process+++regulation of biological process+++cellular process+++biological regulation
828035	'AT4G02420'	mRNA	-0.617508	0.0250678	GO:0002229///defense response to oomycetes+++GO:0006468///protein phosphorylation+++GO:0006952///defense response+++GO:0042742///defense response to bacterium	biological_process	response to stimulus+++multi-organism process+++metabolic process+++cellular process
816784	'AT2G22510'	mRNA	-0.615759	9.05967e-06
844329	'BAC2'	mRNA	-0.608706	0.000972273	GO:0006561///proline biosynthetic process+++GO:0006844///acyl carnitine transport+++GO:0006865///amino acid transport+++GO:0006972///hyperosmotic response+++GO:0015867///ATP transport+++GO:0055085///transmembrane transport+++GO:0089709///L-histidine transmembrane transport+++GO:1903352///L-ornithine transmembrane transport+++GO:1903401///L-lysine transmembrane transport+++GO:1903826///arginine tr…	biological_process	metabolic process+++cellular process+++localization+++response to stimulus
823908	'AT3G47540'	mRNA	-0.607259	0.0468688	GO:0005975///carbohydrate metabolic process+++GO:0006032///chitin catabolic process+++GO:0016998///cell wall macromolecule catabolic process	biological_process	metabolic process+++cellular process
3768908	'AT3G23450'	mRNA	-0.601102	0.00589621	GO:0043069///negative regulation of programmed cell death	biological_process	regulation of biological process+++negative regulation of biological process+++cellular process+++biological regulation
825429	'AT3G62550'	mRNA	-0.593875	0.0240466
824241	'CML41'	mRNA	-0.59065	0.00364932
830032	'PRP4'	mRNA	-0.583874	3.63793e-05
824349	'CAX3'	mRNA	-0.58088	0.00332196	GO:0006793///phosphorus metabolic process+++GO:0006811///ion transport+++GO:0006812///cation transport+++GO:0006814///sodium ion transport+++GO:0006816///calcium ion transport+++GO:0006874///cellular calcium ion homeostasis+++GO:0006882///cellular zinc ion homeostasis+++GO:0009624///response to nematode+++GO:0010351///lithium ion transport+++GO:0030026///cellular manganese ion homeostasis+++GO:00…	biological_process	metabolic process+++cellular process+++localization+++biological regulation+++response to stimulus+++multi-organism process
829897	'CYP91A2'	mRNA	-0.580719	0.00200233	GO:0042343///indole glucosinolate metabolic process+++GO:0055114///oxidation-reduction process	biological_process	metabolic process+++cellular process
826798	'AT4G11910'	mRNA	-0.577159	0.0488364	GO:0006629///lipid metabolic process+++GO:0009590///detection of gravity+++GO:0009660///amyloplast organization+++GO:0009959///negative gravitropism+++GO:0015996///chlorophyll catabolic process+++GO:0016042///lipid catabolic process+++GO:1903647///negative regulation of chlorophyll catabolic process	biological_process	metabolic process+++response to stimulus+++cellular process+++cellular component organization or biogenesis+++regulation of biological process+++negative regulation of biological process+++biological regulation
2745824	'AT1G52855'	mRNA	-0.57125	0.0258694	GO:0008150///biological_process	biological_process	biological_process
836872	'CGLD27'	mRNA	-0.570088	0.00133969	GO:1990641///response to iron ion starvation	biological_process	response to stimulus
818718	'AT2G41190'	mRNA	-0.561312	0.000110078	GO:0003333///amino acid transmembrane transport	biological_process	localization
832460	'AT5G23950'	mRNA	-0.56123	0.0405345	GO:0008150///biological_process	biological_process	biological_process
817103	'AT2G25625'	mRNA	-0.556027	0.00253778	GO:1904821///chloroplast disassembly	biological_process	cellular process+++cellular component organization or biogenesis
843908	'GASA1'	mRNA	-0.55353	8.1285e-05	GO:0009737///response to abscisic acid+++GO:0009739///response to gibberellin+++GO:0009740///gibberellic acid mediated signaling pathway+++GO:0009741///response to brassinosteroid+++GO:0009826///unidimensional cell growth	biological_process	response to stimulus+++regulation of biological process+++signaling+++cellular process+++biological regulation+++developmental process+++growth+++cellular component organization or biogenesis
843685	'MKK9'	mRNA	-0.552588	0.000324398	GO:0000165///MAPK cascade+++GO:0000187///activation of MAPK activity+++GO:0006468///protein phosphorylation+++GO:0007346///regulation of mitotic cell cycle+++GO:0009611///response to wounding+++GO:0009620///response to fungus+++GO:0009651///response to salt stress+++GO:0009693///ethylene biosynthetic process+++GO:0009873///ethylene-activated signaling pathway+++GO:0010120///camalexin biosynthetic…	biological_process	metabolic process+++regulation of biological process+++response to stimulus+++signaling+++cellular process+++biological regulation+++positive regulation of biological process+++multi-organism process+++developmental process+++multicellular organismal process
836051	'LTP3'	mRNA	-0.551581	0.00197781	GO:0006869///lipid transport+++GO:0009414///response to water deprivation+++GO:0009737///response to abscisic acid	biological_process	localization+++response to stimulus
834567	'AT5G45310'	mRNA	-0.548287	0.00474046
818395	'CAX1'	mRNA	-0.541748	0.000542136	GO:0006811///ion transport+++GO:0006812///cation transport+++GO:0006816///calcium ion transport+++GO:0006874///cellular calcium ion homeostasis+++GO:0006882///cellular zinc ion homeostasis+++GO:0009631///cold acclimation+++GO:0009651///response to salt stress+++GO:0030026///cellular manganese ion homeostasis+++GO:0055062///phosphate ion homeostasis+++GO:0055085///transmembrane transport+++GO:0070…	biological_process	localization+++cellular process+++biological regulation+++response to stimulus
830088	'CAD9'	mRNA	-0.541327	0.000794451	GO:0009699///phenylpropanoid biosynthetic process+++GO:0009809///lignin biosynthetic process+++GO:0055114///oxidation-reduction process	biological_process	metabolic process+++cellular process
844173	'GSTU20'	mRNA	-0.53971	0.00693781	GO:0006749///glutathione metabolic process+++GO:0009407///toxin catabolic process+++GO:0009629///response to gravity+++GO:0009636///response to toxic substance+++GO:0040008///regulation of growth+++GO:2000030///regulation of response to red or far red light	biological_process	metabolic process+++cellular process+++response to stimulus+++detoxification+++regulation of biological process+++growth+++biological regulation
836790	'AT5G66580'	mRNA	-0.538788	0.0477151
819390	'AT2G47780'	mRNA	-0.526015	2.58451e-05	GO:0034389///lipid droplet organization+++GO:0045927///positive regulation of growth+++GO:0080186///developmental vegetative growth+++GO:1902584///positive regulation of response to water deprivation	biological_process	cellular process+++cellular component organization or biogenesis+++regulation of biological process+++positive regulation of biological process+++growth+++biological regulation+++developmental process+++response to stimulus
829368	'AT4G32340'	mRNA	-0.516781	0.0241248	GO:0008150///biological_process	biological_process	biological_process
830332	'KCS19'	mRNA	-0.515568	6.7696e-05	GO:0006633///fatty acid biosynthetic process+++GO:0009409///response to cold+++GO:0009416///response to light stimulus	biological_process	metabolic process+++cellular process+++response to stimulus
818006	'LHB1B1'	mRNA	-0.511329	0.00335933	GO:0009416///response to light stimulus+++GO:0009768///photosynthesis, light harvesting in photosystem I+++GO:0009769///photosynthesis, light harvesting in photosystem II+++GO:0015979///photosynthesis+++GO:0018298///protein-chromophore linkage	biological_process	response to stimulus+++metabolic process+++cellular process
822336	'CLC-B'	mRNA	-0.510462	3.03361e-06	GO:0006811///ion transport+++GO:0006821///chloride transport+++GO:0015706///nitrate transport+++GO:0034220///ion transmembrane transport+++GO:0034765///regulation of ion transmembrane transport+++GO:0055085///transmembrane transport+++GO:1902476///chloride transmembrane transport+++GO:1902600///proton transmembrane transport	biological_process	localization+++regulation of biological process+++biological regulation
819731	'AT3G05640'	mRNA	-0.505575	0.00310983	GO:0006470///protein dephosphorylation+++GO:0009414///response to water deprivation+++GO:0045926///negative regulation of growth+++GO:1904526///regulation of microtubule binding	biological_process	metabolic process+++cellular process+++response to stimulus+++regulation of biological process+++negative regulation of biological process+++growth+++biological regulation
838373	'AT1G17940'	mRNA	-0.503154	0.00113074
822344	'AT3G27250'	mRNA	-0.502761	0.002855	GO:2000143///negative regulation of DNA-templated transcription, initiation	biological_process	metabolic process+++regulation of biological process+++negative regulation of biological process+++cellular process+++cellular component organization or biogenesis+++biological regulation
836578	'XYL4'	mRNA	-0.501289	2.94708e-05	GO:0005975///carbohydrate metabolic process+++GO:0009627///systemic acquired resistance+++GO:0031222///arabinan catabolic process+++GO:0045493///xylan catabolic process	biological_process	metabolic process+++immune system process+++response to stimulus+++multi-organism process+++cellular process
842070	'NF-YC2'	mRNA	-0.499008	0.00625679	GO:0006355///regulation of transcription, DNA-templated+++GO:0045893///positive regulation of transcription, DNA-templated	biological_process	metabolic process+++regulation of biological process+++cellular process+++biological regulation+++positive regulation of biological process
827051	'XTH15'	mRNA	-0.494471	0.00335933	GO:0005975///carbohydrate metabolic process+++GO:0006073///cellular glucan metabolic process+++GO:0008152///metabolic process+++GO:0010218///response to far red light+++GO:0010411///xyloglucan metabolic process+++GO:0042546///cell wall biogenesis+++GO:0071555///cell wall organization	biological_process	metabolic process+++cellular process+++response to stimulus+++cellular component organization or biogenesis
822219	'CYP71B20'	mRNA	-0.491765	0.00944681	GO:0055114///oxidation-reduction process	biological_process	metabolic process
843420	'MLP28'	mRNA	-0.487867	6.72545e-05	GO:0006952///defense response	biological_process	response to stimulus
843015	'SVL2'	mRNA	-0.486049	0.00900235	GO:0006071///glycerol metabolic process+++GO:0006629///lipid metabolic process+++GO:0030643///cellular phosphate ion homeostasis	biological_process	metabolic process+++cellular process+++biological regulation
842548	'AT1G62510'	mRNA	-0.485651	2.83877e-06	GO:0008150///biological_process	biological_process	biological_process
823650	'LOX2'	mRNA	-0.476178	0.00461959	GO:0006629///lipid metabolic process+++GO:0006631///fatty acid metabolic process+++GO:0006633///fatty acid biosynthetic process+++GO:0009414///response to water deprivation+++GO:0009611///response to wounding+++GO:0009617///response to bacterium+++GO:0009620///response to fungus+++GO:0009695///jasmonic acid biosynthetic process+++GO:0009753///response to jasmonic acid+++GO:0010597///green leaf vo…	biological_process	metabolic process+++cellular process+++response to stimulus+++multi-organism process+++biological regulation
842953	'RGL1'	mRNA	-0.475841	0.0198079	GO:0006355///regulation of transcription, DNA-templated+++GO:0007275///multicellular organism development+++GO:0009651///response to salt stress+++GO:0009723///response to ethylene+++GO:0009737///response to abscisic acid+++GO:0009739///response to gibberellin+++GO:0009740///gibberellic acid mediated signaling pathway+++GO:0009863///salicylic acid mediated signaling pathway+++GO:0009867///jasmoni…	biological_process	metabolic process+++regulation of biological process+++cellular process+++biological regulation+++developmental process+++multicellular organismal process+++response to stimulus+++signaling+++reproduction+++reproductive process+++negative regulation of biological process
820455	'AT3G12730'	mRNA	-0.475746	0.0270578	GO:0006355///regulation of transcription, DNA-templated	biological_process	metabolic process+++regulation of biological process+++cellular process+++biological regulation
820907	'RALF23'	mRNA	-0.47527	0.00539917	GO:0007267///cell-cell signaling+++GO:0009741///response to brassinosteroid+++GO:0009742///brassinosteroid mediated signaling pathway+++GO:0019722///calcium-mediated signaling+++GO:0045926///negative regulation of growth	biological_process	signaling+++cellular process+++response to stimulus+++regulation of biological process+++biological regulation+++negative regulation of biological process+++growth
844356	'GLYI7'	mRNA	-0.474663	0.00167168
843841	'TLP-3'	mRNA	-0.473586	0.0261021	GO:0006952///defense response	biological_process	response to stimulus
835970	'AT5G58570'	mRNA	-0.472632	0.0155506	GO:0008150///biological_process	biological_process	biological_process
819171	'AT2G45630'	mRNA	-0.469688	0.033349	GO:0055114///oxidation-reduction process	biological_process	metabolic process
815103	'AT2G05540'	mRNA	-0.469416	0.00229423
823551	'CAF1a'	mRNA	-0.467833	0.026661	GO:0000289///nuclear-transcribed mRNA poly(A) tail shortening+++GO:0002213///defense response to insect+++GO:0009611///response to wounding+++GO:0017148///negative regulation of translation+++GO:0042742///defense response to bacterium+++GO:0043928///exonucleolytic nuclear-transcribed mRNA catabolic process involved in deadenylation-dependent decay	biological_process	metabolic process+++regulation of biological process+++negative regulation of biological process+++cellular process+++biological regulation+++response to stimulus+++multi-organism process
824005	'AT3G48460'	mRNA	-0.465204	0.00900235	GO:0006631///fatty acid metabolic process+++GO:0016042///lipid catabolic process	biological_process	metabolic process+++cellular process
828613	'FSD1'	mRNA	-0.464439	0.00842091	GO:0006801///superoxide metabolic process+++GO:0006979///response to oxidative stress+++GO:0007623///circadian rhythm+++GO:0009642///response to light intensity+++GO:0010193///response to ozone+++GO:0019430///removal of superoxide radicals+++GO:0046686///response to cadmium ion+++GO:0046688///response to copper ion+++GO:0055114///oxidation-reduction process	biological_process	metabolic process+++cellular process+++response to stimulus+++rhythmic process+++detoxification
840990	'AT1G43910'	mRNA	-0.463971	0.0172726	GO:0009737///response to abscisic acid+++GO:0051365///cellular response to potassium ion starvation	biological_process	response to stimulus+++cellular process
832185	'GER3'	mRNA	-0.463473	3.15803e-05	GO:0006950///response to stress+++GO:0009409///response to cold+++GO:0055114///oxidation-reduction process	biological_process	response to stimulus+++metabolic process
840072	'PUT1'	mRNA	-0.459915	0.0257502	GO:0015846///polyamine transport	biological_process	localization
839300	'HFR1'	mRNA	-0.459823	0.00711976	GO:0006355///regulation of transcription, DNA-templated+++GO:0007165///signal transduction+++GO:0009585///red, far-red light phototransduction+++GO:0009642///response to light intensity+++GO:0009738///abscisic acid-activated signaling pathway+++GO:0009785///blue light signaling pathway+++GO:0010017///red or far-red light signaling pathway+++GO:0010218///response to far red light+++GO:1903506///re…	biological_process	metabolic process+++regulation of biological process+++cellular process+++biological regulation+++response to stimulus+++signaling
835318	'AT5G52420'	mRNA	-0.459085	0.000574285	GO:0008150///biological_process	biological_process	biological_process
843534	'AT1G72030'	mRNA	-0.458355	0.0435042
836040	'HAI1'	mRNA	-0.456698	0.00175293	GO:0006470///protein dephosphorylation+++GO:0009414///response to water deprivation+++GO:0009658///chloroplast organization+++GO:0009737///response to abscisic acid+++GO:0009788///negative regulation of abscisic acid-activated signaling pathway+++GO:0010118///stomatal movement+++GO:0010150///leaf senescence	biological_process	metabolic process+++cellular process+++response to stimulus+++cellular component organization or biogenesis+++regulation of biological process+++negative regulation of biological process+++signaling+++biological regulation+++developmental process+++multicellular organismal process
826534	'AT4G09500'	mRNA	-0.456039	0.00188355
827588	'AT4G18570'	mRNA	-0.453275	0.023729	GO:0009658///chloroplast organization+++GO:0043622///cortical microtubule organization+++GO:0048446///petal morphogenesis	biological_process	cellular process+++cellular component organization or biogenesis+++developmental process+++reproduction+++reproductive process+++multicellular organismal process
821436	'AT3G19030'	mRNA	-0.448011	0.0148648
817757	'CYS2'	mRNA	-0.447863	0.00259382	GO:0006952///defense response+++GO:0010466///negative regulation of peptidase activity+++GO:0010951///negative regulation of endopeptidase activity	biological_process	response to stimulus+++metabolic process+++regulation of biological process+++negative regulation of biological process+++cellular process+++biological regulation
835103	'AT5G50360'	mRNA	-0.44731	0.0108303	GO:2000143///negative regulation of DNA-templated transcription, initiation	biological_process	metabolic process+++regulation of biological process+++negative regulation of biological process+++cellular process+++cellular component organization or biogenesis+++biological regulation
844137	'AT1G78020'	mRNA	-0.446864	0.0204072	GO:0016049///cell growth+++GO:0042594///response to starvation+++GO:0090351///seedling development	biological_process	growth+++cellular process+++response to stimulus+++developmental process+++multicellular organismal process
837158	'ACD32.1'	mRNA	-0.444312	0.0130084
834809	'AT5G47590'	mRNA	-0.442794	0.0202458
829363	'AT4G32290'	mRNA	-0.442133	0.0456983
843257	'AFP1'	mRNA	-0.441752	0.00113074	GO:0007165///signal transduction+++GO:0009737///response to abscisic acid+++GO:0009738///abscisic acid-activated signaling pathway+++GO:0045892///negative regulation of transcription, DNA-templated	biological_process	regulation of biological process+++response to stimulus+++signaling+++cellular process+++biological regulation+++metabolic process+++negative regulation of biological process
816668	'AT2G21290'	mRNA	-0.440298	0.0250912	GO:0032544///plastid translation	biological_process	metabolic process+++cellular process+++cellular component organization or biogenesis
837286	'KCS3'	mRNA	-0.438065	0.00085366	GO:0006633///fatty acid biosynthetic process+++GO:0009409///response to cold+++GO:0009416///response to light stimulus	biological_process	metabolic process+++cellular process+++response to stimulus
834805	'AT5G47550'	mRNA	-0.436723	0.00884056	GO:0006952///defense response+++GO:0010030///positive regulation of seed germination+++GO:0034605///cellular response to heat	biological_process	response to stimulus+++developmental process+++regulation of biological process+++positive regulation of biological process+++multicellular organismal process+++biological regulation+++cellular process
841117	'RAP2.1'	mRNA	-0.432326	0.0464293	GO:0006355///regulation of transcription, DNA-templated+++GO:0009409///response to cold+++GO:0009414///response to water deprivation+++GO:0009873///ethylene-activated signaling pathway+++GO:0045893///positive regulation of transcription, DNA-templated	biological_process	metabolic process+++regulation of biological process+++cellular process+++biological regulation+++response to stimulus+++signaling+++positive regulation of biological process
834301	'COR27'	mRNA	-0.428507	0.0226404	GO:0009409///response to cold+++GO:0009615///response to virus+++GO:0009637///response to blue light+++GO:0009646///response to absence of light+++GO:0009737///response to abscisic acid+++GO:0010114///response to red light+++GO:0010228///vegetative to reproductive phase transition of meristem+++GO:0042752///regulation of circadian rhythm+++GO:0045892///negative regulation of transcription, DNA-te…	biological_process	response to stimulus+++multi-organism process+++developmental process+++reproduction+++reproductive process+++multicellular organismal process+++regulation of biological process+++rhythmic process+++biological regulation+++metabolic process+++negative regulation of biological process+++cellular process
831460	'AT5G16030'	mRNA	-0.427231	0.0146602	GO:0008150///biological_process	biological_process	biological_process
835174	'AT5G51010'	mRNA	-0.426764	0.0226404
832150	'SPS1F'	mRNA	-0.422915	6.50787e-05	GO:0005985///sucrose metabolic process+++GO:0005986///sucrose biosynthetic process+++GO:0071836///nectar secretion	biological_process	metabolic process+++cellular process+++localization
819280	'HB-7'	mRNA	-0.422895	0.000711529	GO:0009414///response to water deprivation+++GO:0009737///response to abscisic acid+++GO:0009738///abscisic acid-activated signaling pathway+++GO:0045893///positive regulation of transcription, DNA-templated	biological_process	response to stimulus+++regulation of biological process+++signaling+++cellular process+++biological regulation+++metabolic process+++positive regulation of biological process
817513	'THIC'	mRNA	-0.419628	0.000122638	GO:0009228///thiamine biosynthetic process+++GO:0009229///thiamine diphosphate biosynthetic process+++GO:0010266///response to vitamin B1+++GO:0016045///detection of bacterium	biological_process	metabolic process+++cellular process+++response to stimulus+++multi-organism process
844159	'AT1G78230'	mRNA	-0.415337	0.000668281	GO:0008150///biological_process	biological_process	biological_process
821721	'AT3G21670'	mRNA	-0.414219	0.000299977	GO:0010167///response to nitrate+++GO:0015706///nitrate transport+++GO:0042128///nitrate assimilation+++GO:0055085///transmembrane transport	biological_process	response to stimulus+++localization+++metabolic process+++cellular process
831686	'AT5G01740'	mRNA	-0.413788	0.0372532	GO:0008150///biological_process	biological_process	biological_process
843247	'AT1G69160'	mRNA	-0.41295	0.00829489	GO:0009734///auxin-activated signaling pathway+++GO:0010929///positive regulation of auxin mediated signaling pathway+++GO:0060918///auxin transport	biological_process	regulation of biological process+++response to stimulus+++signaling+++cellular process+++biological regulation+++positive regulation of biological process+++localization
840434	'AT1G35420'	mRNA	-0.411838	0.0209408
841095	'ABF2'	mRNA	-0.408273	0.00189152	GO:0006355///regulation of transcription, DNA-templated+++GO:0009414///response to water deprivation+++GO:0009651///response to salt stress+++GO:0009737///response to abscisic acid+++GO:0009738///abscisic acid-activated signaling pathway+++GO:0010255///glucose mediated signaling pathway+++GO:0045893///positive regulation of transcription, DNA-templated	biological_process	metabolic process+++regulation of biological process+++cellular process+++biological regulation+++response to stimulus+++signaling+++positive regulation of biological process
829501	'AT4G33610'	mRNA	-0.406953	0.00101359	GO:0008150///biological_process	biological_process	biological_process
816757	'MIPS2'	mRNA	-0.404519	0.00131831	GO:0006021///inositol biosynthetic process+++GO:0008654///phospholipid biosynthetic process+++GO:0009733///response to auxin+++GO:0009793///embryo development ending in seed dormancy+++GO:0010264///myo-inositol hexakisphosphate biosynthetic process+++GO:0016036///cellular response to phosphate starvation+++GO:0042742///defense response to bacterium+++GO:0050832///defense response to fungus+++GO:0…	biological_process	metabolic process+++cellular process+++response to stimulus+++developmental process+++reproduction+++reproductive process+++multicellular organismal process+++multi-organism process+++immune system process
837761	'ELP'	mRNA	-0.403958	0.00085366	GO:0008150///biological_process	biological_process	biological_process
843181	'BBX14'	mRNA	-0.403601	0.0209331	GO:0006355///regulation of transcription, DNA-templated	biological_process	metabolic process+++regulation of biological process+++cellular process+++biological regulation
841263	'D-CDES'	mRNA	-0.403246	0.0456983	GO:0008219///cell death+++GO:0009693///ethylene biosynthetic process+++GO:0009816///defense response to bacterium, incompatible interaction+++GO:0009908///flower development+++GO:0010154///fruit development+++GO:0015996///chlorophyll catabolic process+++GO:0019447///D-cysteine catabolic process+++GO:0046686///response to cadmium ion+++GO:0055114///oxidation-reduction process	biological_process	cellular process+++metabolic process+++biological regulation+++immune system process+++response to stimulus+++multi-organism process+++reproduction+++developmental process+++reproductive process+++multicellular organismal process
830002	'GGR'	mRNA	-0.402797	0.0297769	GO:0008299///isoprenoid biosynthetic process+++GO:0043693///monoterpene biosynthetic process	biological_process	metabolic process+++cellular process
839264	'AT1G01830'	mRNA	-0.402646	0.0164478	GO:0008150///biological_process	biological_process	biological_process
836842	'RALFL34'	mRNA	-0.401599	0.0293363	GO:0007267///cell-cell signaling+++GO:0019722///calcium-mediated signaling	biological_process	signaling+++cellular process+++regulation of biological process+++response to stimulus+++biological regulation
830811	'PELPK2'	mRNA	-0.392756	0.0198079
837953	'AT1G13930'	mRNA	-0.392048	0.0226208	GO:0009408///response to heat+++GO:0009651///response to salt stress+++GO:0010115///regulation of abscisic acid biosynthetic process+++GO:0046686///response to cadmium ion	biological_process	response to stimulus+++metabolic process+++regulation of biological process+++cellular process+++biological regulation
821730	'HYR1'	mRNA	-0.390931	0.0141318
827470	'G3Pp4'	mRNA	-0.390007	0.000616237	GO:0008643///carbohydrate transport+++GO:0055062///phosphate ion homeostasis	biological_process	localization+++biological regulation
820338	'NHL1'	mRNA	-0.38929	0.00309542	GO:0006952///defense response+++GO:0051607///defense response to virus	biological_process	response to stimulus+++immune system process+++multi-organism process
821333	'BGLU44'	mRNA	-0.387732	0.00114583	GO:0005975///carbohydrate metabolic process+++GO:0008152///metabolic process	biological_process	metabolic process
817901	'RD20'	mRNA	-0.386547	0.0209016	GO:0009269///response to desiccation+++GO:0009409///response to cold+++GO:0009620///response to fungus+++GO:0009651///response to salt stress+++GO:0009737///response to abscisic acid+++GO:0009751///response to salicylic acid+++GO:0010118///stomatal movement+++GO:0031407///oxylipin metabolic process+++GO:0050832///defense response to fungus+++GO:0055114///oxidation-reduction process+++GO:1902609//…	biological_process	response to stimulus+++multi-organism process+++cellular process+++metabolic process+++regulation of biological process+++biological regulation
832193	'AT5G20700'	mRNA	-0.386421	0.0272803	GO:0009744///response to sucrose+++GO:0009749///response to glucose+++GO:0042594///response to starvation+++GO:1905582///response to mannose	biological_process	response to stimulus
835567	'THI1'	mRNA	-0.386045	0.00122806	GO:0006974///cellular response to DNA damage stimulus+++GO:0009228///thiamine biosynthetic process+++GO:0009409///response to cold+++GO:0018131///oxazole or thiazole biosynthetic process+++GO:0052837///thiazole biosynthetic process	biological_process	response to stimulus+++cellular process+++metabolic process
842314	'PUB19'	mRNA	-0.384766	0.00149579	GO:0010029///regulation of seed germination+++GO:0016567///protein ubiquitination	biological_process	developmental process+++regulation of biological process+++multicellular organismal process+++biological regulation+++metabolic process+++cellular process
821017	'AT3G17520'	mRNA	-0.38185	0.0111462
842798	'CYP89A2'	mRNA	-0.379483	0.0186979	GO:0055114///oxidation-reduction process	biological_process	metabolic process
824388	'AT3G52230'	mRNA	-0.372781	0.0210634	GO:0008150///biological_process	biological_process	biological_process
829358	'AT4G32250'	mRNA	-0.372628	0.0193288	GO:0006468///protein phosphorylation+++GO:0009704///de-etiolation+++GO:1904216///positive regulation of protein import into chloroplast stroma	biological_process	metabolic process+++cellular process+++developmental process+++response to stimulus+++multicellular organismal process+++regulation of biological process+++localization+++positive regulation of biological process+++biological regulation
820956	'UBC32'	mRNA	-0.369367	0.0197481	GO:0000209///protein polyubiquitination+++GO:0006511///ubiquitin-dependent protein catabolic process+++GO:0016567///protein ubiquitination+++GO:0042631///cellular response to water deprivation+++GO:1902457///negative regulation of stomatal opening	biological_process	metabolic process+++cellular process+++response to stimulus+++regulation of biological process+++negative regulation of biological process+++biological regulation
841397	'AT1G49740'	mRNA	-0.36896	0.00204991	GO:0006629///lipid metabolic process	biological_process	metabolic process
841701	'LEA7'	mRNA	-0.367508	0.0114003	GO:0009414///response to water deprivation+++GO:0050821///protein stabilization+++GO:0050826///response to freezing	biological_process	response to stimulus+++biological regulation
821775	'CWLP'	mRNA	-0.367017	0.000101432	GO:0008150///biological_process	biological_process	biological_process
835656	'AT5G55620'	mRNA	-0.364085	0.0452132
831747	'AIRP2'	mRNA	-0.361939	0.0194426	GO:0006511///ubiquitin-dependent protein catabolic process+++GO:0009651///response to salt stress+++GO:0009737///response to abscisic acid+++GO:0009789///positive regulation of abscisic acid-activated signaling pathway+++GO:0016567///protein ubiquitination	biological_process	metabolic process+++cellular process+++response to stimulus+++regulation of biological process+++signaling+++positive regulation of biological process+++biological regulation
832252	'YLMG2'	mRNA	-0.361834	0.0156619	GO:0010020///chloroplast fission+++GO:0010190///cytochrome b6f complex assembly+++GO:0090143///nucleoid organization	biological_process	cellular process+++cellular component organization or biogenesis
824305	'SSL4'	mRNA	-0.360387	0.0483987	GO:0009058///biosynthetic process+++GO:0009611///response to wounding+++GO:0009753///response to jasmonic acid	biological_process	metabolic process+++response to stimulus
821528	'AT3G19900'	mRNA	-0.36018	0.0371263	GO:0008150///biological_process	biological_process	biological_process
844153	'AT1G78170'	mRNA	-0.359066	0.0231701	GO:0008150///biological_process	biological_process	biological_process
836690	'bHLH093'	mRNA	-0.358572	0.00188355	GO:0007275///multicellular organism development+++GO:0010371///regulation of gibberellin biosynthetic process+++GO:0045487///gibberellin catabolic process	biological_process	developmental process+++multicellular organismal process+++metabolic process+++regulation of biological process+++cellular process+++biological regulation
818787	'AT2G41870'	mRNA	-0.358342	0.0338998	GO:0009414///response to water deprivation+++GO:0009651///response to salt stress+++GO:0009737///response to abscisic acid+++GO:0010555///response to mannitol	biological_process	response to stimulus
837452	'AT1G09310'	mRNA	-0.357128	0.0255282	GO:0008150///biological_process	biological_process	biological_process
829724	'AT4G35720'	mRNA	-0.35639	0.0294329	GO:0008150///biological_process	biological_process	biological_process
832235	'AT5G21105'	mRNA	-0.35299	0.0338996
843674	'AT1G73390'	mRNA	-0.352041	0.00707887
837619	'SEX1'	mRNA	-0.351606	0.0359326	GO:0005975///carbohydrate metabolic process+++GO:0005983///starch catabolic process+++GO:0009610///response to symbiotic fungus+++GO:0009631///cold acclimation+++GO:0016310///phosphorylation	biological_process	metabolic process+++cellular process+++response to stimulus+++multi-organism process
841575	'ABCG12'	mRNA	-0.351501	0.0023932	GO:0006869///lipid transport+++GO:0009651///response to salt stress+++GO:0009737///response to abscisic acid+++GO:0010025///wax biosynthetic process+++GO:0051607///defense response to virus+++GO:0055085///transmembrane transport	biological_process	localization+++response to stimulus+++metabolic process+++immune system process+++multi-organism process
823622	'ACD1'	mRNA	-0.351485	0.0495071	GO:0008219///cell death+++GO:0009816///defense response to bacterium, incompatible interaction+++GO:0009908///flower development+++GO:0010154///fruit development+++GO:0015996///chlorophyll catabolic process	biological_process	cellular process+++immune system process+++response to stimulus+++multi-organism process+++reproduction+++developmental process+++reproductive process+++multicellular organismal process+++metabolic process
836007	'AT5G58900'	mRNA	-0.351447	0.00364932	GO:0006355///regulation of transcription, DNA-templated	biological_process	metabolic process+++regulation of biological process+++cellular process+++biological regulation
28719419	'AT3G60415'	mRNA	-0.348477	0.0371263	GO:0008150///biological_process	biological_process	biological_process
844290	'AT1G79520'	mRNA	-0.34761	0.0389153	GO:0006876///cellular cadmium ion homeostasis+++GO:0006879///cellular iron ion homeostasis+++GO:0006882///cellular zinc ion homeostasis+++GO:0070574///cadmium ion transmembrane transport	biological_process	cellular process+++biological regulation+++localization
835788	'GNC'	mRNA	-0.345979	0.0458099	GO:0006355///regulation of transcription, DNA-templated+++GO:0006412///translation+++GO:0007623///circadian rhythm+++GO:0009416///response to light stimulus+++GO:0009658///chloroplast organization+++GO:0009733///response to auxin+++GO:0009735///response to cytokinin+++GO:0009736///cytokinin-activated signaling pathway+++GO:0009739///response to gibberellin+++GO:0009740///gibberellic acid mediated…	biological_process	metabolic process+++regulation of biological process+++cellular process+++biological regulation+++rhythmic process+++response to stimulus+++cellular component organization or biogenesis+++signaling+++reproduction+++developmental process+++reproductive process+++negative regulation of biological process+++multicellular organismal process+++carbohydrate utilization+++positive regulation of biologic…
821955	'XTH16'	mRNA	-0.345657	0.0452132	GO:0005975///carbohydrate metabolic process+++GO:0006073///cellular glucan metabolic process+++GO:0008152///metabolic process+++GO:0010411///xyloglucan metabolic process+++GO:0042546///cell wall biogenesis+++GO:0071555///cell wall organization	biological_process	metabolic process+++cellular process+++cellular component organization or biogenesis
837617	'AT1G10740'	mRNA	-0.345494	0.00411997
837255	'HAI2'	mRNA	-0.345037	0.0391307	GO:0006470///protein dephosphorylation+++GO:0009788///negative regulation of abscisic acid-activated signaling pathway+++GO:0009939///positive regulation of gibberellic acid mediated signaling pathway+++GO:0010030///positive regulation of seed germination+++GO:0040008///regulation of growth+++GO:0048838///release of seed from dormancy+++GO:1902039///negative regulation of seed dormancy process	biological_process	metabolic process+++cellular process+++regulation of biological process+++negative regulation of biological process+++response to stimulus+++signaling+++biological regulation+++positive regulation of biological process+++developmental process+++multicellular organismal process+++growth+++reproduction+++reproductive process
821729	'UGT71B1'	mRNA	-0.343138	0.00839369
838740	'SKP2A'	mRNA	-0.342569	0.0419467	GO:0006511///ubiquitin-dependent protein catabolic process+++GO:0009734///auxin-activated signaling pathway+++GO:0010311///lateral root formation+++GO:0016567///protein ubiquitination+++GO:0031146///SCF-dependent proteasomal ubiquitin-dependent protein catabolic process+++GO:0051781///positive regulation of cell division+++GO:0071365///cellular response to auxin stimulus	biological_process	metabolic process+++cellular process+++regulation of biological process+++response to stimulus+++signaling+++biological regulation+++developmental process+++multicellular organismal process+++positive regulation of biological process
838586	'AT1G19970'	mRNA	-0.342353	0.0194426	GO:0006621///protein retention in ER lumen+++GO:0006888///ER to Golgi vesicle-mediated transport	biological_process	localization+++cellular process+++biological regulation
825439	'AT3G62650'	mRNA	-0.340101	0.0436536
843854	'AT1G75170'	mRNA	-0.339372	0.00604444
835865	'AT5G57610'	mRNA	-0.338944	0.00468132	GO:0006468///protein phosphorylation+++GO:0007165///signal transduction+++GO:0016310///phosphorylation	biological_process	metabolic process+++cellular process+++regulation of biological process+++response to stimulus+++signaling+++biological regulation
842759	'AT1G64510'	mRNA	-0.338915	0.039678	GO:0006412///translation	biological_process	metabolic process+++cellular process
831393	'DND1'	mRNA	-0.338125	0.00926353	GO:0006811///ion transport+++GO:0006952///defense response+++GO:0007263///nitric oxide mediated signal transduction+++GO:0009626///plant-type hypersensitive response+++GO:0034220///ion transmembrane transport+++GO:0055085///transmembrane transport+++GO:0070509///calcium ion import+++GO:0070588///calcium ion transmembrane transport+++GO:0071805///potassium ion transmembrane transport+++GO:0098655/…	biological_process	localization+++response to stimulus+++regulation of biological process+++signaling+++cellular process+++biological regulation+++immune system process
818354	'ChlAKR'	mRNA	-0.337941	0.0255957	GO:0009409///response to cold+++GO:0009414///response to water deprivation+++GO:0009636///response to toxic substance+++GO:0009651///response to salt stress+++GO:0055114///oxidation-reduction process	biological_process	response to stimulus+++metabolic process
828854	'AT4G27450'	mRNA	-0.337026	0.00627686	GO:0071456///cellular response to hypoxia	biological_process	response to stimulus+++cellular process
843413	'NdhL'	mRNA	-0.336966	0.0208332	GO:0009773///photosynthetic electron transport in photosystem I+++GO:0010258///NADH dehydrogenase complex (plastoquinone) assembly	biological_process	metabolic process+++cellular process+++cellular component organization or biogenesis
838870	'MYB3'	mRNA	-0.33595	0.0372532	GO:0006355///regulation of transcription, DNA-templated+++GO:0009611///response to wounding+++GO:0009651///response to salt stress+++GO:0009737///response to abscisic acid+++GO:0009751///response to salicylic acid+++GO:0009800///cinnamic acid biosynthetic process+++GO:0009892///negative regulation of metabolic process+++GO:0030154///cell differentiation	biological_process	metabolic process+++regulation of biological process+++cellular process+++biological regulation+++response to stimulus+++negative regulation of biological process+++developmental process
836437	'BT1'	mRNA	-0.333474	0.0113253	GO:0006355///regulation of transcription, DNA-templated+++GO:0009553///embryo sac development+++GO:0009555///pollen development+++GO:0009733///response to auxin+++GO:0009751///response to salicylic acid+++GO:0015867///ATP transport+++GO:0016567///protein ubiquitination+++GO:0016573///histone acetylation+++GO:0042542///response to hydrogen peroxide+++GO:0055085///transmembrane transport	biological_process	metabolic process+++regulation of biological process+++cellular process+++biological regulation+++developmental process+++multicellular organismal process+++response to stimulus+++localization+++cellular component organization or biogenesis
824083	'AT3G49220'	mRNA	-0.332099	0.00917678	GO:0010119///regulation of stomatal movement+++GO:0042545///cell wall modification+++GO:0045490///pectin catabolic process	biological_process	regulation of biological process+++cellular process+++biological regulation+++cellular component organization or biogenesis+++metabolic process
829902	'KAI2'	mRNA	-0.330857	0.0429167	GO:0009640///photomorphogenesis+++GO:0009704///de-etiolation+++GO:0080167///response to karrikin	biological_process	developmental process+++response to stimulus+++multicellular organismal process
830541	'ABCG22'	mRNA	-0.329805	0.00953725	GO:0009414///response to water deprivation+++GO:0010148///transpiration+++GO:0055085///transmembrane transport	biological_process	response to stimulus+++localization
832520	'AT5G24490'	mRNA	-0.329626	0.00816597	GO:0044238///primary metabolic process+++GO:0045900///negative regulation of translational elongation	biological_process	metabolic process+++regulation of biological process+++negative regulation of biological process+++cellular process+++biological regulation
820196	'PAL4'	mRNA	-0.32921	0.0273587	GO:0006559///L-phenylalanine catabolic process+++GO:0009698///phenylpropanoid metabolic process+++GO:0009800///cinnamic acid biosynthetic process	biological_process	metabolic process+++cellular process
833710	'AT5G37360'	mRNA	-0.327912	0.026418	GO:0008150///biological_process	biological_process	biological_process
820710	'MSL5'	mRNA	-0.325219	0.00216032	GO:0006811///ion transport+++GO:0006820///anion transport+++GO:0034220///ion transmembrane transport+++GO:0055085///transmembrane transport	biological_process	localization
838518	'BES1'	mRNA	-0.322432	0.00953725	GO:0006351///transcription, DNA-templated+++GO:0006355///regulation of transcription, DNA-templated+++GO:0009742///brassinosteroid mediated signaling pathway+++GO:0042742///defense response to bacterium+++GO:0045892///negative regulation of transcription, DNA-templated+++GO:0071367///cellular response to brassinosteroid stimulus+++GO:1904961///quiescent center organization	biological_process	metabolic process+++cellular process+++regulation of biological process+++biological regulation+++response to stimulus+++signaling+++multi-organism process+++negative regulation of biological process+++developmental process
843527	'ABCG25'	mRNA	-0.322069	0.0209408	GO:0009408///response to heat+++GO:0009409///response to cold+++GO:0009737///response to abscisic acid+++GO:0009738///abscisic acid-activated signaling pathway+++GO:0010496///intercellular transport+++GO:0048581///negative regulation of post-embryonic development+++GO:0055085///transmembrane transport+++GO:0080168///abscisic acid transport	biological_process	response to stimulus+++regulation of biological process+++signaling+++cellular process+++biological regulation+++localization+++developmental process+++negative regulation of biological process+++multicellular organismal process
832706	'PWD'	mRNA	-0.321879	0.0204072	GO:0005975///carbohydrate metabolic process+++GO:0005982///starch metabolic process+++GO:0005983///starch catabolic process+++GO:0016310///phosphorylation+++GO:0046777///protein autophosphorylation+++GO:0046835///carbohydrate phosphorylation	biological_process	metabolic process+++cellular process
836729	'AT5G65990'	mRNA	-0.320434	0.0225386	GO:0003333///amino acid transmembrane transport+++GO:0015801///aromatic amino acid transport+++GO:0015804///neutral amino acid transport	biological_process	localization
828836	'AT4G27280'	mRNA	-0.319672	0.0336994	GO:0009733///response to auxin+++GO:0071456///cellular response to hypoxia+++GO:0080167///response to karrikin	biological_process	response to stimulus+++cellular process
815558	'AT2G10940'	mRNA	-0.318133	0.00236251
829885	'MEE59'	mRNA	-0.317557	0.0273587	GO:0009793///embryo development ending in seed dormancy	biological_process	developmental process+++reproduction+++reproductive process+++multicellular organismal process
817019	'TIC55-II'	mRNA	-0.314554	0.0122969	GO:0045036///protein targeting to chloroplast+++GO:0055114///oxidation-reduction process	biological_process	localization+++metabolic process
818754	'ACA4'	mRNA	-0.314448	0.0245951	GO:0006970///response to osmotic stress+++GO:0009624///response to nematode+++GO:0009651///response to salt stress+++GO:0042742///defense response to bacterium+++GO:0043069///negative regulation of programmed cell death+++GO:0055081///anion homeostasis+++GO:0070588///calcium ion transmembrane transport	biological_process	response to stimulus+++multi-organism process+++regulation of biological process+++negative regulation of biological process+++cellular process+++biological regulation+++localization
836388	'HA11'	mRNA	-0.311152	0.039678	GO:0006811///ion transport+++GO:0051453///regulation of intracellular pH+++GO:0120029///proton export across plasma membrane+++GO:1902600///proton transmembrane transport	biological_process	localization+++cellular process+++biological regulation
822266	'AT3G26580'	mRNA	-0.311074	0.0370689	GO:0008150///biological_process	biological_process	biological_process
828285	'PRXR1'	mRNA	-0.31087	0.026661	GO:0006950///response to stress+++GO:0006979///response to oxidative stress+++GO:0042744///hydrogen peroxide catabolic process+++GO:0048511///rhythmic process	biological_process	response to stimulus+++metabolic process+++cellular process+++rhythmic process
825487	'CYCP1;1'	mRNA	-0.310573	0.0481301	GO:0000079///regulation of cyclin-dependent protein serine/threonine kinase activity+++GO:0007049///cell cycle+++GO:0051301///cell division	biological_process	metabolic process+++regulation of biological process+++cellular process+++biological regulation
825496	'AT3G63210'	mRNA	-0.308842	0.0254002	GO:0009737///response to abscisic acid+++GO:0009744///response to sucrose+++GO:0009749///response to glucose+++GO:0010162///seed dormancy process+++GO:1905582///response to mannose	biological_process	response to stimulus+++developmental process+++reproduction+++reproductive process+++multicellular organismal process
828460	'CORI3'	mRNA	-0.306659	0.017829	GO:0006520///cellular amino acid metabolic process+++GO:0009058///biosynthetic process+++GO:0009611///response to wounding+++GO:0009737///response to abscisic acid+++GO:0009753///response to jasmonic acid+++GO:0010188///response to microbial phytotoxin+++GO:0042538///hyperosmotic salinity response	biological_process	metabolic process+++cellular process+++response to stimulus
839131	'KCS5'	mRNA	-0.3065	0.0228011	GO:0000038///very long-chain fatty acid metabolic process+++GO:0006633///fatty acid biosynthetic process+++GO:0009409///response to cold+++GO:0009416///response to light stimulus+++GO:0042335///cuticle development+++GO:0048868///pollen tube development	biological_process	metabolic process+++cellular process+++response to stimulus+++developmental process+++multicellular organismal process+++reproduction+++reproductive process+++multi-organism process
819923	'AT3G07350'	mRNA	-0.305359	0.0371263	GO:0071456///cellular response to hypoxia	biological_process	response to stimulus+++cellular process
814716	'EXGT-A3'	mRNA	-0.303163	0.023911	GO:0005975///carbohydrate metabolic process+++GO:0006073///cellular glucan metabolic process+++GO:0008152///metabolic process+++GO:0010087///phloem or xylem histogenesis+++GO:0010411///xyloglucan metabolic process+++GO:0042546///cell wall biogenesis+++GO:0071555///cell wall organization	biological_process	metabolic process+++cellular process+++developmental process+++cellular component organization or biogenesis
828489	'NdhS'	mRNA	-0.30218	0.0493233	GO:0009767///photosynthetic electron transport chain	biological_process	metabolic process+++cellular process
834780	'AT5G47330'	mRNA	-0.300448	0.0488364	GO:0098734///macromolecule depalmitoylation	biological_process	metabolic process
820205	'SCPL49'	mRNA	-0.297148	0.0343657	GO:0006508///proteolysis+++GO:0051603///proteolysis involved in cellular protein catabolic process	biological_process	metabolic process+++cellular process
839578	'KCS2'	mRNA	-0.295771	0.0293363	GO:0006633///fatty acid biosynthetic process+++GO:0006970///response to osmotic stress+++GO:0009611///response to wounding+++GO:0010345///suberin biosynthetic process	biological_process	metabolic process+++cellular process+++response to stimulus
843498	'AT1G71695'	mRNA	-0.295014	0.0206604	GO:0006950///response to stress+++GO:0006979///response to oxidative stress+++GO:0042744///hydrogen peroxide catabolic process	biological_process	response to stimulus+++metabolic process+++cellular process
830812	'PELPK1'	mRNA	-0.294462	0.020878	GO:0007275///multicellular organism development+++GO:0009791///post-embryonic development+++GO:0010030///positive regulation of seed germination+++GO:2000028///regulation of photoperiodism, flowering	biological_process	developmental process+++multicellular organismal process+++regulation of biological process+++positive regulation of biological process+++biological regulation+++reproduction+++reproductive process+++response to stimulus
827040	'SBP2'	mRNA	-0.292157	0.0445721	GO:0010197///polar nucleus fusion	biological_process	developmental process+++multicellular organismal process+++cellular process+++cellular component organization or biogenesis
822402	'MDAR4'	mRNA	-0.289027	0.0495737	GO:0042744///hydrogen peroxide catabolic process+++GO:0055114///oxidation-reduction process	biological_process	metabolic process+++cellular process
831985	'BMY3'	mRNA	-0.287436	0.0251422	GO:0000272///polysaccharide catabolic process+++GO:0005975///carbohydrate metabolic process	biological_process	metabolic process
828861	'ENODL2'	mRNA	-0.287308	0.00718964
818978	'OASB'	mRNA	-0.273045	0.0439967	GO:0006535///cysteine biosynthetic process from serine+++GO:0008652///cellular amino acid biosynthetic process+++GO:0009058///biosynthetic process+++GO:0009567///double fertilization forming a zygote and endosperm+++GO:0009693///ethylene biosynthetic process+++GO:0009860///pollen tube growth+++GO:0019344///cysteine biosynthetic process+++GO:0042218///1-aminocyclopropane-1-carboxylate biosynthetic…	biological_process	metabolic process+++cellular process+++reproduction+++reproductive process+++multi-organism process+++biological regulation+++developmental process+++multicellular organismal process+++growth+++cellular component organization or biogenesis+++response to stimulus
817210	'AT2G26690'	mRNA	-0.270882	0.0445721	GO:0006857///oligopeptide transport+++GO:0009611///response to wounding+++GO:0009753///response to jasmonic acid+++GO:0035672///oligopeptide transmembrane transport+++GO:0042128///nitrate assimilation+++GO:0055085///transmembrane transport+++GO:1902600///proton transmembrane transport	biological_process	localization+++response to stimulus+++metabolic process+++cellular process
835165	'CLPC1'	mRNA	-0.268805	0.0205889	GO:0006508///proteolysis+++GO:0009658///chloroplast organization+++GO:0010380///regulation of chlorophyll biosynthetic process+++GO:0015031///protein transport+++GO:0019538///protein metabolic process+++GO:0045036///protein targeting to chloroplast+++GO:0045037///protein import into chloroplast stroma	biological_process	metabolic process+++cellular process+++cellular component organization or biogenesis+++regulation of biological process+++biological regulation+++localization
834806	'TDT'	mRNA	-0.268011	0.0371263	GO:0015743///malate transport+++GO:0051453///regulation of intracellular pH+++GO:0098656///anion transmembrane transport	biological_process	localization+++cellular process+++biological regulation
831088	'AT5G12150'	mRNA	-0.26623	0.0438019	GO:0007165///signal transduction+++GO:0009920///cell plate formation involved in plant-type cell wall biogenesis+++GO:0043547///positive regulation of GTPase activity	biological_process	regulation of biological process+++response to stimulus+++signaling+++cellular process+++biological regulation+++cellular component organization or biogenesis
834090	'CLC-A'	mRNA	-0.26411	0.0189218	GO:0006811///ion transport+++GO:0006821///chloride transport+++GO:0010167///response to nitrate+++GO:0015706///nitrate transport+++GO:0034220///ion transmembrane transport+++GO:0034765///regulation of ion transmembrane transport+++GO:0055085///transmembrane transport+++GO:1902476///chloride transmembrane transport+++GO:1902600///proton transmembrane transport	biological_process	localization+++response to stimulus+++regulation of biological process+++biological regulation
832914	'AT5G28300'	mRNA	-0.262754	0.0495737	GO:0006355///regulation of transcription, DNA-templated+++GO:0045893///positive regulation of transcription, DNA-templated	biological_process	metabolic process+++regulation of biological process+++cellular process+++biological regulation+++positive regulation of biological process
839720	'AT1G28260'	mRNA	-0.256528	0.0493233	GO:0007004///telomere maintenance via telomerase+++GO:0032210///regulation of telomere maintenance via telomerase	biological_process	metabolic process+++cellular process+++biological regulation+++cellular component organization or biogenesis+++regulation of biological process
832563	'COL4'	mRNA	-0.245895	0.0244767	GO:0006355///regulation of transcription, DNA-templated+++GO:0009909///regulation of flower development+++GO:0032922///circadian regulation of gene expression	biological_process	metabolic process+++regulation of biological process+++cellular process+++biological regulation+++reproduction+++developmental process+++reproductive process+++multicellular organismal process+++rhythmic process
827406	'AT4G16980'	mRNA	-0.242156	0.046338	GO:0008150///biological_process	biological_process	biological_process
827956	'PIP1;4'	mRNA	-0.23929	0.0258377	GO:0006833///water transport+++GO:0009414///response to water deprivation+++GO:0055085///transmembrane transport	biological_process	localization+++response to stimulus
820387	'FAD2'	mRNA	-0.235566	0.0431887	GO:0006629///lipid metabolic process+++GO:0006631///fatty acid metabolic process+++GO:0006633///fatty acid biosynthetic process+++GO:0006636///unsaturated fatty acid biosynthetic process+++GO:0055114///oxidation-reduction process	biological_process	metabolic process+++cellular process

## Sheet: Sheet2
GO_P Term ID	GO_P Term Desc	GO_P Term Level1	GO_P Term Level2	Term Candidate Gene Num	Total Candidate Gene Num	Term Gene Num	Total Gene Num	Rich Ratio	P value	Q value
GO:0009737	response to abscisic acid	biological_process	response to stimulus	23	199	461	23722	0.0498915	8.30188e-12	3.27094e-09
GO:0009414	response to water deprivation	biological_process	response to stimulus	14	199	331	23722	0.0422961	8.70005e-07	0.000114261
GO:0009651	response to salt stress	biological_process	response to stimulus	16	199	428	23722	0.0373832	7.31025e-07	0.000114261
GO:0006633	fatty acid biosynthetic process	biological_process	cellular process	7	199	116	23722	0.0603448	5.66956e-05	0.00376086
GO:0006882	cellular zinc ion homeostasis	biological_process	biological regulation	3	199	10	23722	0.3	6.68173e-05	0.00376086
GO:0009409	response to cold	biological_process	response to stimulus	12	199	363	23722	0.0330579	6.10489e-05	0.00376086
GO:0055085	transmembrane transport	biological_process	localization	16	199	614	23722	0.0260586	6.57426e-05	0.00376086
GO:0015996	chlorophyll catabolic process	biological_process	cellular process	3	199	16	23722	0.1875	0.000300438	0.0131525
GO:0055062	phosphate ion homeostasis	biological_process	biological regulation	3	199	16	23722	0.1875	0.000300438	0.0131525
GO:0009611	response to wounding	biological_process	response to stimulus	8	199	212	23722	0.0377358	0.000439265	0.0173071
GO:0009800	cinnamic acid biosynthetic process	biological_process	cellular process	2	199	5	23722	0.4	0.00068866	0.022611
GO:0010255	glucose mediated signaling pathway	biological_process	biological regulation	2	199	5	23722	0.4	0.00068866	0.022611
GO:0010030	positive regulation of seed germination	biological_process	biological regulation	3	199	23	23722	0.130435	0.000909921	0.027147
GO:0010187	negative regulation of seed germination	biological_process	biological regulation	3	199	24	23722	0.125	0.00103352	0.027147
GO:2000143	negative regulation of DNA-templated transcription, initiation	biological_process	biological regulation	2	199	6	23722	0.333333	0.00102728	0.027147
GO:0009228	thiamine biosynthetic process	biological_process	cellular process	2	199	7	23722	0.285714	0.00143025	0.0320941
GO:0009693	ethylene biosynthetic process	biological_process	biological regulation	3	199	27	23722	0.111111	0.00146623	0.0320941
GO:0070588	calcium ion transmembrane transport	biological_process	localization	4	199	58	23722	0.0689655	0.00143104	0.0320941
GO:1902476	chloride transmembrane transport	biological_process	localization	2	199	8	23722	0.25	0.00189648	0.039327
GO:0015706	nitrate transport	biological_process	localization	3	199	30	23722	0.1	0.00199794	0.0393593
GO:0009738	abscisic acid-activated signaling pathway	biological_process	cellular process	7	199	215	23722	0.0325581	0.0023194	0.0434275
GO:1905582	response to mannose	biological_process	response to stimulus	2	199	9	23722	0.222222	0.00242489	0.0434275
GO:0006073	cellular glucan metabolic process	biological_process	cellular process	3	199	33	23722	0.0909091	0.00263584	0.0451531
GO:0034220	ion transmembrane transport	biological_process	localization	4	199	70	23722	0.0571429	0.00286061	0.0469616
GO:0006821	chloride transport	biological_process	localization	2	199	10	23722	0.2	0.0030144	0.047507
GO:0045926	negative regulation of growth	biological_process	biological regulation	2	199	11	23722	0.181818	0.00366398	0.0555234
GO:2000028	regulation of photoperiodism, flowering	biological_process	biological regulation	3	199	39	23722	0.0769231	0.0042555	0.0620988
GO:0080167	response to karrikin	biological_process	response to stimulus	5	199	132	23722	0.0378788	0.00517589	0.0728321
GO:0005975	carbohydrate metabolic process	biological_process	metabolic process	10	199	492	23722	0.0203252	0.00888744	0.0761229
GO:0006778	porphyrin-containing compound metabolic process	biological_process	cellular process	1	199	1	23722	1	0.00838884	0.0761229
GO:0009704	de-etiolation	biological_process	developmental process	2	199	15	23722	0.133333	0.0068423	0.0761229
GO:0009749	response to glucose	biological_process	response to stimulus	3	199	50	23722	0.06	0.00853279	0.0761229
GO:0009892	negative regulation of metabolic process	biological_process	biological regulation	1	199	1	23722	1	0.00838884	0.0761229
GO:0009938	negative regulation of gibberellic acid mediated signaling pathway	biological_process	biological regulation	2	199	16	23722	0.125	0.00777686	0.0761229
GO:0010380	regulation of chlorophyll biosynthetic process	biological_process	biological regulation	2	199	15	23722	0.133333	0.0068423	0.0761229
GO:0010411	xyloglucan metabolic process	biological_process	cellular process	3	199	45	23722	0.0666667	0.00636915	0.0761229
GO:0018131	oxazole or thiazole biosynthetic process	biological_process	cellular process	1	199	1	23722	1	0.00838884	0.0761229
GO:0019447	D-cysteine catabolic process	biological_process	cellular process	1	199	1	23722	1	0.00838884	0.0761229
GO:0033494	ferulate metabolic process	biological_process	cellular process	1	199	1	23722	1	0.00838884	0.0761229
GO:0044238	primary metabolic process	biological_process	metabolic process	1	199	1	23722	1	0.00838884	0.0761229
GO:0051607	defense response to virus	biological_process	immune system process	3	199	47	23722	0.0638298	0.00718964	0.0761229
GO:0052837	thiazole biosynthetic process	biological_process	cellular process	1	199	1	23722	1	0.00838884	0.0761229
GO:1902584	positive regulation of response to water deprivation	biological_process	biological regulation	2	199	17	23722	0.117647	0.00876543	0.0761229
GO:1903352	L-ornithine transmembrane transport	biological_process	localization	1	199	1	23722	1	0.00838884	0.0761229
GO:1903647	negative regulation of chlorophyll catabolic process	biological_process	biological regulation	1	199	1	23722	1	0.00838884	0.0761229
GO:1904526	regulation of microtubule binding	biological_process	biological regulation	1	199	1	23722	1	0.00838884	0.0761229
GO:0006811	ion transport	biological_process	localization	7	199	281	23722	0.024911	0.00978142	0.0788567
GO:0010167	response to nitrate	biological_process	response to stimulus	2	199	18	23722	0.111111	0.00980706	0.0788567
GO:0043069	negative regulation of programmed cell death	biological_process	biological regulation	2	199	18	23722	0.111111	0.00980706	0.0788567
GO:0009642	response to light intensity	biological_process	response to stimulus	2	199	19	23722	0.105263	0.0109008	0.0810361
GO:0009788	negative regulation of abscisic acid-activated signaling pathway	biological_process	biological regulation	3	199	54	23722	0.0555556	0.0105382	0.0810361
GO:0042594	response to starvation	biological_process	response to stimulus	2	199	19	23722	0.105263	0.0109008	0.0810361
GO:0055114	oxidation-reduction process	biological_process	metabolic process	17	199	1087	23722	0.0156394	0.010311	0.0810361
GO:0006970	response to osmotic stress	biological_process	response to stimulus	5	199	159	23722	0.0314465	0.0111086	0.0810515
GO:0005983	starch catabolic process	biological_process	cellular process	2	199	20	23722	0.1	0.0120457	0.0862909
GO:0009739	response to gibberellin	biological_process	response to stimulus	4	199	106	23722	0.0377358	0.0122847	0.0864316
GO:0006793	phosphorus metabolic process	biological_process	cellular process	1	199	2	23722	0.5	0.0167077	0.0864752
GO:0006844	acyl carnitine transport	biological_process	localization	1	199	2	23722	0.5	0.0167077	0.0864752
GO:0007263	nitric oxide mediated signal transduction	biological_process	biological regulation	1	199	2	23722	0.5	0.0167077	0.0864752
GO:0009751	response to salicylic acid	biological_process	response to stimulus	5	199	178	23722	0.0280899	0.0173389	0.0864752
GO:0009753	response to jasmonic acid	biological_process	response to stimulus	5	199	169	23722	0.0295858	0.0141555	0.0864752
GO:0010151	chloroplast elongation	biological_process	cellular component organization or biogenesis	1	199	2	23722	0.5	0.0167077	0.0864752
GO:0010266	response to vitamin B1	biological_process	response to stimulus	1	199	2	23722	0.5	0.0167077	0.0864752
GO:0015760	glucose-6-phosphate transport	biological_process	localization	1	199	2	23722	0.5	0.0167077	0.0864752
GO:0015801	aromatic amino acid transport	biological_process	localization	1	199	2	23722	0.5	0.0167077	0.0864752
GO:0030026	cellular manganese ion homeostasis	biological_process	biological regulation	2	199	21	23722	0.0952381	0.0132408	0.0864752
GO:0034765	regulation of ion transmembrane transport	biological_process	biological regulation	2	199	24	23722	0.0833333	0.0171186	0.0864752
GO:0042546	cell wall biogenesis	biological_process	cellular component organization or biogenesis	3	199	64	23722	0.046875	0.0166574	0.0864752
GO:0043610	regulation of carbohydrate utilization	biological_process	biological regulation	1	199	2	23722	0.5	0.0167077	0.0864752
GO:0045036	protein targeting to chloroplast	biological_process	localization	2	199	21	23722	0.0952381	0.0132408	0.0864752
GO:0045900	negative regulation of translational elongation	biological_process	biological regulation	1	199	2	23722	0.5	0.0167077	0.0864752
GO:0051171	regulation of nitrogen compound metabolic process	biological_process	biological regulation	1	199	2	23722	0.5	0.0167077	0.0864752
GO:0051453	regulation of intracellular pH	biological_process	biological regulation	2	199	23	23722	0.0869565	0.0157782	0.0864752
GO:0071456	cellular response to hypoxia	biological_process	cellular process	6	199	244	23722	0.0245902	0.01726	0.0864752
GO:0089709	L-histidine transmembrane transport	biological_process	localization	1	199	2	23722	0.5	0.0167077	0.0864752
GO:1902039	negative regulation of seed dormancy process	biological_process	biological regulation	1	199	2	23722	0.5	0.0167077	0.0864752
GO:1902609	(R)-2-hydroxy-alpha-linolenic acid biosynthetic process	biological_process	cellular process	1	199	2	23722	0.5	0.0167077	0.0864752
GO:1904821	chloroplast disassembly	biological_process	cellular component organization or biogenesis	1	199	2	23722	0.5	0.0167077	0.0864752
GO:2000377	regulation of reactive oxygen species metabolic process	biological_process	biological regulation	2	199	24	23722	0.0833333	0.0171186	0.0864752
GO:0015867	ATP transport	biological_process	localization	2	199	27	23722	0.0740741	0.0214164	0.105476
GO:0006631	fatty acid metabolic process	biological_process	cellular process	4	199	127	23722	0.0314961	0.0223419	0.108056
GO:0009744	response to sucrose	biological_process	response to stimulus	3	199	74	23722	0.0405405	0.0243948	0.108056
GO:0016124	xanthophyll catabolic process	biological_process	cellular process	1	199	3	23722	0.333333	0.024957	0.108056
GO:0048833	specification of floral organ number	biological_process	biological regulation	1	199	3	23722	0.333333	0.024957	0.108056
GO:0048838	release of seed from dormancy	biological_process	developmental process	1	199	3	23722	0.333333	0.024957	0.108056
GO:0055081	anion homeostasis	biological_process	biological regulation	1	199	3	23722	0.333333	0.024957	0.108056
GO:0070509	calcium ion import	biological_process	localization	1	199	3	23722	0.333333	0.024957	0.108056
GO:1902600	proton transmembrane transport	biological_process	localization	4	199	130	23722	0.0307692	0.0240907	0.108056
GO:1903826	arginine transmembrane transport	biological_process	localization	1	199	3	23722	0.333333	0.024957	0.108056
GO:1904216	positive regulation of protein import into chloroplast stroma	biological_process	biological regulation	1	199	3	23722	0.333333	0.024957	0.108056
GO:2000785	regulation of autophagosome assembly	biological_process	biological regulation	1	199	3	23722	0.333333	0.024957	0.108056
GO:0010154	fruit development	biological_process	developmental process	2	199	30	23722	0.0666667	0.0261109	0.111823
GO:0008219	cell death	biological_process	cellular process	2	199	34	23722	0.0588235	0.032949	0.114528
GO:0009416	response to light stimulus	biological_process	response to stimulus	5	199	209	23722	0.0239234	0.0318096	0.114528
GO:0009590	detection of gravity	biological_process	response to stimulus	1	199	4	23722	0.25	0.0331375	0.114528
GO:0009620	response to fungus	biological_process	multi-organism process	3	199	81	23722	0.037037	0.0307809	0.114528
GO:0009740	gibberellic acid mediated signaling pathway	biological_process	biological regulation	3	199	77	23722	0.038961	0.0270341	0.114528
GO:0010351	lithium ion transport	biological_process	localization	1	199	4	23722	0.25	0.0331375	0.114528
GO:0010597	green leaf volatile biosynthetic process	biological_process	cellular process	1	199	4	23722	0.25	0.0331375	0.114528
GO:0019722	calcium-mediated signaling	biological_process	biological regulation	3	199	83	23722	0.0361446	0.0327513	0.114528
GO:0030643	cellular phosphate ion homeostasis	biological_process	biological regulation	1	199	4	23722	0.25	0.0331375	0.114528
GO:0031407	oxylipin metabolic process	biological_process	cellular process	1	199	4	23722	0.25	0.0331375	0.114528
GO:0035436	triose phosphate transmembrane transport	biological_process	localization	1	199	4	23722	0.25	0.0331375	0.114528
GO:0043693	monoterpene biosynthetic process	biological_process	cellular process	1	199	4	23722	0.25	0.0331375	0.114528
GO:0048446	petal morphogenesis	biological_process	developmental process	1	199	4	23722	0.25	0.0331375	0.114528
GO:0048581	negative regulation of post-embryonic development	biological_process	biological regulation	1	199	4	23722	0.25	0.0331375	0.114528
GO:0070681	glutaminyl-tRNAGln biosynthesis via transamidation	biological_process	cellular process	1	199	4	23722	0.25	0.0331375	0.114528
GO:0080050	regulation of seed development	biological_process	biological regulation	1	199	4	23722	0.25	0.0331375	0.114528
GO:0090143	nucleoid organization	biological_process	cellular component organization or biogenesis	1	199	4	23722	0.25	0.0331375	0.114528
GO:0098734	macromolecule depalmitoylation	biological_process	metabolic process	1	199	4	23722	0.25	0.0331375	0.114528
GO:1900369	negative regulation of RNA interference	biological_process	biological regulation	1	199	4	23722	0.25	0.0331375	0.114528
GO:1902457	negative regulation of stomatal opening	biological_process	biological regulation	1	199	4	23722	0.25	0.0331375	0.114528
GO:1903506	regulation of nucleic acid-templated transcription	biological_process	cellular process	1	199	4	23722	0.25	0.0331375	0.114528
GO:2000030	regulation of response to red or far red light	biological_process	biological regulation	1	199	4	23722	0.25	0.0331375	0.114528
GO:0048868	pollen tube development	biological_process	developmental process	2	199	35	23722	0.0571429	0.0347567	0.119079
GO:0042742	defense response to bacterium	biological_process	multi-organism process	7	199	366	23722	0.0191257	0.0353	0.119898
GO:0009624	response to nematode	biological_process	multi-organism process	3	199	86	23722	0.0348837	0.0358276	0.12065
GO:0006874	cellular calcium ion homeostasis	biological_process	biological regulation	2	199	37	23722	0.0540541	0.0384842	0.125988
GO:0009741	response to brassinosteroid	biological_process	response to stimulus	2	199	37	23722	0.0540541	0.0384842	0.125988
GO:0010118	stomatal movement	biological_process	cellular process	2	199	38	23722	0.0526316	0.0404026	0.125988
GO:0015714	phosphoenolpyruvate transport	biological_process	localization	1	199	5	23722	0.2	0.0412498	0.125988
GO:0016045	detection of bacterium	biological_process	multi-organism process	1	199	5	23722	0.2	0.0412498	0.125988
GO:0032210	regulation of telomere maintenance via telomerase	biological_process	biological regulation	1	199	5	23722	0.2	0.0412498	0.125988
GO:0051592	response to calcium ion	biological_process	response to stimulus	1	199	5	23722	0.2	0.0412498	0.125988
GO:0071367	cellular response to brassinosteroid stimulus	biological_process	cellular process	1	199	5	23722	0.2	0.0412498	0.125988
GO:0090693	plant organ senescence	biological_process	developmental process	1	199	5	23722	0.2	0.0412498	0.125988
GO:1901601	strigolactone biosynthetic process	biological_process	cellular process	1	199	5	23722	0.2	0.0412498	0.125988
GO:1903401	L-lysine transmembrane transport	biological_process	localization	1	199	5	23722	0.2	0.0412498	0.125988
GO:1904961	quiescent center organization	biological_process	developmental process	1	199	5	23722	0.2	0.0412498	0.125988
GO:0006950	response to stress	biological_process	response to stimulus	3	199	92	23722	0.0326087	0.0424094	0.127552
GO:0007267	cell-cell signaling	biological_process	cellular process	2	199	39	23722	0.0512821	0.0423565	0.127552
GO:0045893	positive regulation of transcription, DNA-templated	biological_process	biological regulation	6	199	303	23722	0.019802	0.0430627	0.128535
GO:0009058	biosynthetic process	biological_process	metabolic process	3	199	93	23722	0.0322581	0.0435613	0.129046
GO:0006865	amino acid transport	biological_process	localization	2	199	40	23722	0.05	0.0443452	0.130388
GO:0006876	cellular cadmium ion homeostasis	biological_process	biological regulation	1	199	6	23722	0.166667	0.0492942	0.132122
GO:0009413	response to flooding	biological_process	response to stimulus	1	199	6	23722	0.166667	0.0492942	0.132122
GO:0009629	response to gravity	biological_process	response to stimulus	1	199	6	23722	0.166667	0.0492942	0.132122
GO:0009769	photosynthesis, light harvesting in photosystem II	biological_process	cellular process	1	199	6	23722	0.166667	0.0492942	0.132122
GO:0010188	response to microbial phytotoxin	biological_process	response to stimulus	1	199	6	23722	0.166667	0.0492942	0.132122
GO:0010371	regulation of gibberellin biosynthetic process	biological_process	biological regulation	1	199	6	23722	0.166667	0.0492942	0.132122
GO:0015846	polyamine transport	biological_process	localization	1	199	6	23722	0.166667	0.0492942	0.132122
GO:0034440	lipid oxidation	biological_process	cellular process	1	199	6	23722	0.166667	0.0492942	0.132122
GO:0042128	nitrate assimilation	biological_process	cellular process	2	199	42	23722	0.047619	0.0484238	0.132122
GO:0071836	nectar secretion	biological_process	localization	1	199	6	23722	0.166667	0.0492942	0.132122
GO:0080168	abscisic acid transport	biological_process	localization	1	199	6	23722	0.166667	0.0492942	0.132122
GO:1902326	positive regulation of chlorophyll biosynthetic process	biological_process	biological regulation	1	199	6	23722	0.166667	0.0492942	0.132122
GO:2000082	regulation of L-ascorbic acid biosynthetic process	biological_process	biological regulation	1	199	6	23722	0.166667	0.0492942	0.132122
GO:0042744	hydrogen peroxide catabolic process	biological_process	cellular process	3	199	99	23722	0.030303	0.0507973	0.135231
GO:0048511	rhythmic process	biological_process	rhythmic process	2	199	44	23722	0.0454545	0.052633	0.139177
GO:0000289	nuclear-transcribed mRNA poly(A) tail shortening	biological_process	biological regulation	1	199	7	23722	0.142857	0.0572716	0.140155
GO:0006021	inositol biosynthetic process	biological_process	cellular process	1	199	7	23722	0.142857	0.0572716	0.140155
GO:0006561	proline biosynthetic process	biological_process	cellular process	1	199	7	23722	0.142857	0.0572716	0.140155
GO:0009660	amyloplast organization	biological_process	cellular component organization or biogenesis	1	199	7	23722	0.142857	0.0572716	0.140155
GO:0009908	flower development	biological_process	developmental process	5	199	243	23722	0.0205761	0.0544752	0.140155
GO:0010148	transpiration	biological_process	localization	1	199	7	23722	0.142857	0.0572716	0.140155
GO:0010496	intercellular transport	biological_process	cellular process	1	199	7	23722	0.142857	0.0572716	0.140155
GO:0015713	phosphoglycerate transmembrane transport	biological_process	localization	1	199	7	23722	0.142857	0.0572716	0.140155
GO:0042343	indole glucosinolate metabolic process	biological_process	cellular process	1	199	7	23722	0.142857	0.0572716	0.140155
GO:0046622	positive regulation of organ growth	biological_process	biological regulation	1	199	7	23722	0.142857	0.0572716	0.140155
GO:0071219	cellular response to molecule of bacterial origin	biological_process	cellular process	1	199	7	23722	0.142857	0.0572716	0.140155
GO:0080143	regulation of amino acid export	biological_process	biological regulation	1	199	7	23722	0.142857	0.0572716	0.140155
GO:0009816	defense response to bacterium, incompatible interaction	biological_process	immune system process	2	199	48	23722	0.0416667	0.0614211	0.149382
GO:0006801	superoxide metabolic process	biological_process	cellular process	1	199	8	23722	0.125	0.0651823	0.150186
GO:0006816	calcium ion transport	biological_process	localization	2	199	49	23722	0.0408163	0.0636914	0.150186
GO:0007276	gamete generation	biological_process	multi-organism process	1	199	8	23722	0.125	0.0651823	0.150186
GO:0009229	thiamine diphosphate biosynthetic process	biological_process	cellular process	1	199	8	23722	0.125	0.0651823	0.150186
GO:0010022	meristem determinacy	biological_process	developmental process	1	199	8	23722	0.125	0.0651823	0.150186
GO:0010029	regulation of seed germination	biological_process	biological regulation	2	199	49	23722	0.0408163	0.0636914	0.150186
GO:0010258	NADH dehydrogenase complex (plastoquinone) assembly	biological_process	cellular component organization or biogenesis	1	199	8	23722	0.125	0.0651823	0.150186
GO:0031222	arabinan catabolic process	biological_process	metabolic process	1	199	8	23722	0.125	0.0651823	0.150186
GO:0045487	gibberellin catabolic process	biological_process	biological regulation	1	199	8	23722	0.125	0.0651823	0.150186
GO:0006090	pyruvate metabolic process	biological_process	metabolic process	1	199	9	23722	0.111111	0.073027	0.156373
GO:0009643	photosynthetic acclimation	biological_process	response to stimulus	1	199	9	23722	0.111111	0.073027	0.156373
GO:0009920	cell plate formation involved in plant-type cell wall biogenesis	biological_process	cellular component organization or biogenesis	1	199	9	23722	0.111111	0.073027	0.156373
GO:0010115	regulation of abscisic acid biosynthetic process	biological_process	biological regulation	1	199	9	23722	0.111111	0.073027	0.156373
GO:0010150	leaf senescence	biological_process	multicellular organismal process	3	199	115	23722	0.026087	0.072703	0.156373
GO:0010264	myo-inositol hexakisphosphate biosynthetic process	biological_process	cellular process	1	199	9	23722	0.111111	0.073027	0.156373
GO:0010466	negative regulation of peptidase activity	biological_process	biological regulation	1	199	9	23722	0.111111	0.073027	0.156373
GO:0015804	neutral amino acid transport	biological_process	localization	1	199	9	23722	0.111111	0.073027	0.156373
GO:0016049	cell growth	biological_process	cellular process	1	199	9	23722	0.111111	0.073027	0.156373
GO:0016121	carotene catabolic process	biological_process	cellular process	1	199	9	23722	0.111111	0.073027	0.156373
GO:0032922	circadian regulation of gene expression	biological_process	biological regulation	1	199	9	23722	0.111111	0.073027	0.156373
GO:0034389	lipid droplet organization	biological_process	cellular component organization or biogenesis	1	199	9	23722	0.111111	0.073027	0.156373
GO:0051365	cellular response to potassium ion starvation	biological_process	cellular process	1	199	9	23722	0.111111	0.073027	0.156373
GO:0009658	chloroplast organization	biological_process	cellular component organization or biogenesis	4	199	190	23722	0.0210526	0.0763812	0.162671
GO:0009610	response to symbiotic fungus	biological_process	multi-organism process	1	199	10	23722	0.1	0.0808062	0.168453
GO:0010109	regulation of photosynthesis	biological_process	biological regulation	1	199	10	23722	0.1	0.0808062	0.168453
GO:0010929	positive regulation of auxin mediated signaling pathway	biological_process	biological regulation	1	199	10	23722	0.1	0.0808062	0.168453
GO:0080186	developmental vegetative growth	biological_process	developmental process	1	199	10	23722	0.1	0.0808062	0.168453
GO:0008152	metabolic process	biological_process	metabolic process	5	199	277	23722	0.0180505	0.0845309	0.17529
GO:0010218	response to far red light	biological_process	response to stimulus	2	199	58	23722	0.0344828	0.0853111	0.175982
GO:0009939	positive regulation of gibberellic acid mediated signaling pathway	biological_process	biological regulation	1	199	11	23722	0.0909091	0.0885204	0.178857
GO:0010120	camalexin biosynthetic process	biological_process	cellular process	1	199	11	23722	0.0909091	0.0885204	0.178857
GO:0010190	cytochrome b6f complex assembly	biological_process	cellular component organization or biogenesis	1	199	11	23722	0.0909091	0.0885204	0.178857
GO:0120029	proton export across plasma membrane	biological_process	localization	1	199	11	23722	0.0909091	0.0885204	0.178857
GO:0003333	amino acid transmembrane transport	biological_process	localization	2	199	60	23722	0.0333333	0.0903798	0.179847
GO:0010119	regulation of stomatal movement	biological_process	biological regulation	2	199	60	23722	0.0333333	0.0903798	0.179847
GO:0042538	hyperosmotic salinity response	biological_process	response to stimulus	2	199	60	23722	0.0333333	0.0903798	0.179847
GO:0006621	protein retention in ER lumen	biological_process	biological regulation	1	199	12	23722	0.0833333	0.0961702	0.181297
GO:0006629	lipid metabolic process	biological_process	metabolic process	6	199	374	23722	0.0160428	0.0959051	0.181297
GO:0006972	hyperosmotic response	biological_process	response to stimulus	1	199	12	23722	0.0833333	0.0961702	0.181297
GO:0007004	telomere maintenance via telomerase	biological_process	biological regulation	1	199	12	23722	0.0833333	0.0961702	0.181297
GO:0009631	cold acclimation	biological_process	response to stimulus	2	199	62	23722	0.0322581	0.0955348	0.181297
GO:0019430	removal of superoxide radicals	biological_process	cellular process	1	199	12	23722	0.0833333	0.0961702	0.181297
GO:0042218	1-aminocyclopropane-1-carboxylate biosynthetic process	biological_process	cellular process	1	199	12	23722	0.0833333	0.0961702	0.181297
GO:0045927	positive regulation of growth	biological_process	biological regulation	1	199	12	23722	0.0833333	0.0961702	0.181297
GO:0051781	positive regulation of cell division	biological_process	biological regulation	1	199	12	23722	0.0833333	0.0961702	0.181297
GO:0098542	defense response to other organism	biological_process	multi-organism process	1	199	12	23722	0.0833333	0.0961702	0.181297
GO:2000033	regulation of seed dormancy process	biological_process	biological regulation	1	199	12	23722	0.0833333	0.0961702	0.181297
GO:0001708	cell fate specification	biological_process	cellular process	1	199	13	23722	0.0769231	0.103756	0.189259
GO:0006559	L-phenylalanine catabolic process	biological_process	cellular process	1	199	13	23722	0.0769231	0.103756	0.189259
GO:0006820	anion transport	biological_process	localization	1	199	13	23722	0.0769231	0.103756	0.189259
GO:0010093	specification of floral organ identity	biological_process	developmental process	1	199	13	23722	0.0769231	0.103756	0.189259
GO:0010112	regulation of systemic acquired resistance	biological_process	biological regulation	1	199	13	23722	0.0769231	0.103756	0.189259
GO:0080142	regulation of salicylic acid biosynthetic process	biological_process	biological regulation	1	199	13	23722	0.0769231	0.103756	0.189259
GO:1990641	response to iron ion starvation	biological_process	response to stimulus	1	199	13	23722	0.0769231	0.103756	0.189259
GO:0009733	response to auxin	biological_process	response to stimulus	5	199	300	23722	0.0166667	0.10893	0.197781
GO:0000187	activation of MAPK activity	biological_process	cellular process	1	199	14	23722	0.0714286	0.111279	0.2002
GO:0046688	response to copper ion	biological_process	response to stimulus	1	199	14	23722	0.0714286	0.111279	0.2002
GO:0030154	cell differentiation	biological_process	cellular process	5	199	306	23722	0.0163399	0.115807	0.207399
GO:0006535	cysteine biosynthetic process from serine	biological_process	cellular process	1	199	15	23722	0.0666667	0.118738	0.207924
GO:0009636	response to toxic substance	biological_process	response to stimulus	2	199	70	23722	0.0285714	0.116935	0.207924
GO:0030307	positive regulation of cell growth	biological_process	biological regulation	1	199	15	23722	0.0666667	0.118738	0.207924
GO:0046835	carbohydrate phosphorylation	biological_process	cellular process	1	199	15	23722	0.0666667	0.118738	0.207924
GO:0060918	auxin transport	biological_process	biological regulation	1	199	15	23722	0.0666667	0.118738	0.207924
GO:0002229	defense response to oomycetes	biological_process	multi-organism process	2	199	71	23722	0.028169	0.11969	0.208663
GO:0005986	sucrose biosynthetic process	biological_process	cellular process	1	199	16	23722	0.0625	0.126136	0.213294
GO:0009767	photosynthetic electron transport chain	biological_process	metabolic process	1	199	16	23722	0.0625	0.126136	0.213294
GO:0009773	photosynthetic electron transport in photosystem I	biological_process	cellular process	1	199	16	23722	0.0625	0.126136	0.213294
GO:0015743	malate transport	biological_process	localization	1	199	16	23722	0.0625	0.126136	0.213294
GO:0032543	mitochondrial translation	biological_process	cellular process	1	199	16	23722	0.0625	0.126136	0.213294
GO:0045493	xylan catabolic process	biological_process	cellular process	1	199	16	23722	0.0625	0.126136	0.213294
GO:0070574	cadmium ion transmembrane transport	biological_process	localization	1	199	16	23722	0.0625	0.126136	0.213294
GO:0005982	starch metabolic process	biological_process	cellular process	1	199	17	23722	0.0588235	0.133471	0.217305
GO:0006812	cation transport	biological_process	localization	2	199	75	23722	0.0266667	0.130864	0.217305
GO:0006979	response to oxidative stress	biological_process	response to stimulus	5	199	318	23722	0.0157233	0.130162	0.217305
GO:0009850	auxin metabolic process	biological_process	cellular process	1	199	17	23722	0.0588235	0.133471	0.217305
GO:0016998	cell wall macromolecule catabolic process	biological_process	cellular process	1	199	17	23722	0.0588235	0.133471	0.217305
GO:0048316	seed development	biological_process	developmental process	2	199	75	23722	0.0266667	0.130864	0.217305
GO:0048765	root hair cell differentiation	biological_process	cellular process	1	199	17	23722	0.0588235	0.133471	0.217305
GO:0070940	dephosphorylation of RNA polymerase II C-terminal domain	biological_process	biological regulation	1	199	17	23722	0.0588235	0.133471	0.217305
GO:0080027	response to herbivore	biological_process	multi-organism process	1	199	17	23722	0.0588235	0.133471	0.217305
GO:0006470	protein dephosphorylation	biological_process	cellular process	3	199	154	23722	0.0194805	0.139798	0.223604
GO:0009698	phenylpropanoid metabolic process	biological_process	cellular process	1	199	18	23722	0.0555556	0.140746	0.223604
GO:0010143	cutin biosynthetic process	biological_process	metabolic process	1	199	18	23722	0.0555556	0.140746	0.223604
GO:0032515	negative regulation of phosphoprotein phosphatase activity	biological_process	biological regulation	1	199	18	23722	0.0555556	0.140746	0.223604
GO:0032544	plastid translation	biological_process	cellular component organization or biogenesis	1	199	18	23722	0.0555556	0.140746	0.223604
GO:0043928	exonucleolytic nuclear-transcribed mRNA catabolic process involved in deadenylation-dependent decay	biological_process	biological regulation	1	199	18	23722	0.0555556	0.140746	0.223604
GO:0000038	very long-chain fatty acid metabolic process	biological_process	cellular process	1	199	19	23722	0.0526316	0.147959	0.232255
GO:0010555	response to mannitol	biological_process	response to stimulus	1	199	19	23722	0.0526316	0.147959	0.232255
GO:0010951	negative regulation of endopeptidase activity	biological_process	biological regulation	1	199	19	23722	0.0526316	0.147959	0.232255
GO:0006108	malate metabolic process	biological_process	metabolic process	1	199	20	23722	0.05	0.155113	0.240608
GO:0010223	secondary shoot formation	biological_process	multicellular organismal process	1	199	20	23722	0.05	0.155113	0.240608
GO:0019344	cysteine biosynthetic process	biological_process	cellular process	1	199	20	23722	0.05	0.155113	0.240608
GO:0006636	unsaturated fatty acid biosynthetic process	biological_process	cellular process	1	199	21	23722	0.047619	0.162207	0.245805
GO:0009626	plant-type hypersensitive response	biological_process	cellular process	2	199	85	23722	0.0235294	0.159742	0.245805
GO:0009699	phenylpropanoid biosynthetic process	biological_process	cellular process	1	199	21	23722	0.047619	0.162207	0.245805
GO:0010345	suberin biosynthetic process	biological_process	cellular process	1	199	21	23722	0.047619	0.162207	0.245805
GO:0019538	protein metabolic process	biological_process	metabolic process	1	199	21	23722	0.047619	0.162207	0.245805
GO:0071365	cellular response to auxin stimulus	biological_process	cellular process	1	199	21	23722	0.047619	0.162207	0.245805
GO:0006071	glycerol metabolic process	biological_process	cellular process	1	199	22	23722	0.0454545	0.169241	0.253539
GO:0006833	water transport	biological_process	localization	1	199	22	23722	0.0454545	0.169241	0.253539
GO:0009768	photosynthesis, light harvesting in photosystem I	biological_process	cellular process	1	199	22	23722	0.0454545	0.169241	0.253539
GO:0009785	blue light signaling pathway	biological_process	biological regulation	1	199	23	23722	0.0434783	0.176216	0.260035
GO:0010020	chloroplast fission	biological_process	cellular component organization or biogenesis	1	199	23	23722	0.0434783	0.176216	0.260035
GO:0010162	seed dormancy process	biological_process	developmental process	1	199	23	23722	0.0434783	0.176216	0.260035
GO:0050821	protein stabilization	biological_process	biological regulation	1	199	23	23722	0.0434783	0.176216	0.260035
GO:0009742	brassinosteroid mediated signaling pathway	biological_process	biological regulation	2	199	91	23722	0.021978	0.177584	0.260632
GO:0016042	lipid catabolic process	biological_process	metabolic process	3	199	173	23722	0.017341	0.177944	0.260632
GO:0006814	sodium ion transport	biological_process	localization	1	199	24	23722	0.0416667	0.183134	0.26143
GO:0006857	oligopeptide transport	biological_process	localization	1	199	24	23722	0.0416667	0.183134	0.26143
GO:0009909	regulation of flower development	biological_process	biological regulation	2	199	92	23722	0.0217391	0.180588	0.26143
GO:0010026	trichome differentiation	biological_process	cellular process	1	199	24	23722	0.0416667	0.183134	0.26143
GO:0031408	oxylipin biosynthetic process	biological_process	cellular process	1	199	24	23722	0.0416667	0.183134	0.26143
GO:0043067	regulation of programmed cell death	biological_process	cellular process	1	199	24	23722	0.0416667	0.183134	0.26143
GO:0050826	response to freezing	biological_process	response to stimulus	1	199	24	23722	0.0416667	0.183134	0.26143
GO:0002213	defense response to insect	biological_process	multi-organism process	1	199	25	23722	0.04	0.189993	0.264514
GO:0006032	chitin catabolic process	biological_process	cellular process	1	199	25	23722	0.04	0.189993	0.264514
GO:0009269	response to desiccation	biological_process	response to stimulus	1	199	25	23722	0.04	0.189993	0.264514
GO:0009959	negative gravitropism	biological_process	response to stimulus	1	199	25	23722	0.04	0.189993	0.264514
GO:0035672	oligopeptide transmembrane transport	biological_process	localization	1	199	25	23722	0.04	0.189993	0.264514
GO:0045037	protein import into chloroplast stroma	biological_process	localization	1	199	25	23722	0.04	0.189993	0.264514
GO:0051707	response to other organism	biological_process	multi-organism process	1	199	25	23722	0.04	0.189993	0.264514
GO:0045892	negative regulation of transcription, DNA-templated	biological_process	biological regulation	3	199	180	23722	0.0166667	0.192661	0.267283
GO:1900426	positive regulation of defense response to bacterium	biological_process	biological regulation	1	199	26	23722	0.0384615	0.196795	0.272061
GO:0006355	regulation of transcription, DNA-templated	biological_process	biological regulation	19	199	1833	23722	0.0103655	0.199101	0.274286
GO:0009695	jasmonic acid biosynthetic process	biological_process	biological regulation	1	199	27	23722	0.037037	0.203541	0.279425
GO:0006952	defense response	biological_process	response to stimulus	10	199	883	23722	0.011325	0.208879	0.285758
GO:0010025	wax biosynthetic process	biological_process	metabolic process	1	199	28	23722	0.0357143	0.21023	0.286611
GO:0006879	cellular iron ion homeostasis	biological_process	biological regulation	1	199	29	23722	0.0344828	0.216863	0.293622
GO:0009863	salicylic acid mediated signaling pathway	biological_process	biological regulation	1	199	29	23722	0.0344828	0.216863	0.293622
GO:0016567	protein ubiquitination	biological_process	cellular process	8	199	689	23722	0.011611	0.223212	0.301183
GO:0090351	seedling development	biological_process	developmental process	1	199	31	23722	0.0322581	0.229963	0.309234
GO:0005985	sucrose metabolic process	biological_process	cellular process	1	199	32	23722	0.03125	0.236431	0.312597
GO:0008299	isoprenoid biosynthetic process	biological_process	cellular process	1	199	32	23722	0.03125	0.236431	0.312597
GO:0008643	carbohydrate transport	biological_process	localization	2	199	110	23722	0.0181818	0.235664	0.312597
GO:0009617	response to bacterium	biological_process	multi-organism process	2	199	110	23722	0.0181818	0.235664	0.312597
GO:0009625	response to insect	biological_process	multi-organism process	1	199	32	23722	0.03125	0.236431	0.312597
GO:0010193	response to ozone	biological_process	response to stimulus	1	199	33	23722	0.030303	0.242845	0.317877
GO:0019762	glucosinolate catabolic process	biological_process	cellular process	1	199	33	23722	0.030303	0.242845	0.317877
GO:0098655	cation transmembrane transport	biological_process	localization	1	199	33	23722	0.030303	0.242845	0.317877
GO:0006869	lipid transport	biological_process	localization	2	199	114	23722	0.0175439	0.248063	0.323632
GO:0042335	cuticle development	biological_process	developmental process	1	199	34	23722	0.0294118	0.249206	0.32405
GO:0007623	circadian rhythm	biological_process	rhythmic process	2	199	116	23722	0.0172414	0.254272	0.329549
GO:0000272	polysaccharide catabolic process	biological_process	metabolic process	1	199	35	23722	0.0285714	0.255513	0.330073
GO:0009791	post-embryonic development	biological_process	developmental process	1	199	36	23722	0.0277778	0.261768	0.33595
GO:0042752	regulation of circadian rhythm	biological_process	biological regulation	1	199	36	23722	0.0277778	0.261768	0.33595
GO:0010197	polar nucleus fusion	biological_process	cellular component organization or biogenesis	1	199	37	23722	0.027027	0.26797	0.341684
GO:0016573	histone acetylation	biological_process	cellular component organization or biogenesis	1	199	37	23722	0.027027	0.26797	0.341684
GO:0010228	vegetative to reproductive phase transition of meristem	biological_process	developmental process	2	199	122	23722	0.0163934	0.272911	0.346861
GO:0017148	negative regulation of translation	biological_process	regulation of biological process	1	199	39	23722	0.025641	0.28022	0.353867
GO:0042631	cellular response to water deprivation	biological_process	cellular process	1	199	39	23722	0.025641	0.28022	0.353867
GO:0009646	response to absence of light	biological_process	response to stimulus	1	199	40	23722	0.025	0.286268	0.36035
GO:0009615	response to virus	biological_process	response to stimulus	1	199	41	23722	0.0243902	0.292265	0.364407
GO:0009911	positive regulation of flower development	biological_process	biological regulation	1	199	41	23722	0.0243902	0.292265	0.364407
GO:0098656	anion transmembrane transport	biological_process	localization	1	199	41	23722	0.0243902	0.292265	0.364407
GO:0015979	photosynthesis	biological_process	cellular process	2	199	129	23722	0.0155039	0.294632	0.366199
GO:0018298	protein-chromophore linkage	biological_process	cellular process	1	199	42	23722	0.0238095	0.298213	0.369484
GO:0009926	auxin polar transport	biological_process	localization	1	199	43	23722	0.0232558	0.30411	0.374436
GO:0043622	cortical microtubule organization	biological_process	cellular component organization or biogenesis	1	199	43	23722	0.0232558	0.30411	0.374436
GO:0000165	MAPK cascade	biological_process	biological regulation	1	199	44	23722	0.0227273	0.309959	0.379266
GO:0034599	cellular response to oxidative stress	biological_process	cellular process	1	199	44	23722	0.0227273	0.309959	0.379266
GO:0006520	cellular amino acid metabolic process	biological_process	cellular process	1	199	45	23722	0.0222222	0.315758	0.385166
GO:0009407	toxin catabolic process	biological_process	cellular process	1	199	46	23722	0.0217391	0.321509	0.390971
GO:0009789	positive regulation of abscisic acid-activated signaling pathway	biological_process	biological regulation	1	199	49	23722	0.0204082	0.338475	0.410335
GO:0048573	photoperiodism, flowering	biological_process	multicellular organismal process	1	199	50	23722	0.02	0.344035	0.415797
GO:0000079	regulation of cyclin-dependent protein serine/threonine kinase activity	biological_process	biological regulation	1	199	51	23722	0.0196078	0.34955	0.417341
GO:0009809	lignin biosynthetic process	biological_process	cellular process	1	199	51	23722	0.0196078	0.34955	0.417341
GO:0043547	positive regulation of GTPase activity	biological_process	biological regulation	1	199	51	23722	0.0196078	0.34955	0.417341
GO:0048481	plant ovule development	biological_process	developmental process	1	199	51	23722	0.0196078	0.34955	0.417341
GO:0006749	glutathione metabolic process	biological_process	cellular process	1	199	52	23722	0.0192308	0.355018	0.420051
GO:0009910	negative regulation of flower development	biological_process	biological regulation	1	199	52	23722	0.0192308	0.355018	0.420051
GO:0040008	regulation of growth	biological_process	biological regulation	2	199	148	23722	0.0135135	0.352961	0.420051
GO:0008654	phospholipid biosynthetic process	biological_process	cellular process	1	199	53	23722	0.0188679	0.360441	0.42519
GO:0009627	systemic acquired resistance	biological_process	immune system process	1	199	54	23722	0.0185185	0.365818	0.428965
GO:0034605	cellular response to heat	biological_process	cellular process	1	199	54	23722	0.0185185	0.365818	0.428965
GO:0046686	response to cadmium ion	biological_process	response to stimulus	4	199	367	23722	0.0108992	0.370587	0.433268
GO:0009585	red, far-red light phototransduction	biological_process	biological regulation	1	199	57	23722	0.0175439	0.381681	0.442301
GO:0009735	response to cytokinin	biological_process	response to stimulus	1	199	57	23722	0.0175439	0.381681	0.442301
GO:0031098	stress-activated protein kinase signaling cascade	biological_process	biological regulation	1	199	57	23722	0.0175439	0.381681	0.442301
GO:0071805	potassium ion transmembrane transport	biological_process	cellular process	1	199	58	23722	0.0172414	0.38688	0.447011
GO:0007275	multicellular organism development	biological_process	developmental process	7	199	713	23722	0.00981767	0.390591	0.447717
GO:0010017	red or far-red light signaling pathway	biological_process	cellular process	1	199	59	23722	0.0169492	0.392036	0.447717
GO:0010087	phloem or xylem histogenesis	biological_process	developmental process	1	199	59	23722	0.0169492	0.392036	0.447717
GO:0010311	lateral root formation	biological_process	developmental process	1	199	59	23722	0.0169492	0.392036	0.447717
GO:0006511	ubiquitin-dependent protein catabolic process	biological_process	cellular process	4	199	383	23722	0.0104439	0.400924	0.456543
GO:0009640	photomorphogenesis	biological_process	developmental process	1	199	63	23722	0.015873	0.412232	0.468068
GO:0009867	jasmonic acid mediated signaling pathway	biological_process	biological regulation	1	199	64	23722	0.015625	0.417176	0.470967
GO:0042542	response to hydrogen peroxide	biological_process	response to stimulus	1	199	64	23722	0.015625	0.417176	0.470967
GO:0009637	response to blue light	biological_process	response to stimulus	1	199	65	23722	0.0153846	0.422079	0.47514
GO:0009408	response to heat	biological_process	response to stimulus	2	199	172	23722	0.0116279	0.424055	0.476005
GO:0010114	response to red light	biological_process	response to stimulus	1	199	68	23722	0.0147059	0.436541	0.488628
GO:0009965	leaf morphogenesis	biological_process	multicellular organismal process	1	199	69	23722	0.0144928	0.441281	0.492535
GO:0022900	electron transport chain	biological_process	cellular process	1	199	70	23722	0.0142857	0.445982	0.494977
GO:0032147	activation of protein kinase activity	biological_process	cellular process	1	199	70	23722	0.0142857	0.445982	0.494977
GO:0007346	regulation of mitotic cell cycle	biological_process	cellular process	1	199	71	23722	0.0140845	0.450643	0.497349
GO:0010224	response to UV-B	biological_process	response to stimulus	1	199	71	23722	0.0140845	0.450643	0.497349
GO:0009736	cytokinin-activated signaling pathway	biological_process	biological regulation	1	199	75	23722	0.0133333	0.468902	0.516054
GO:0031146	SCF-dependent proteasomal ubiquitin-dependent protein catabolic process	biological_process	cellular process	1	199	76	23722	0.0131579	0.473371	0.519522
GO:0023014	signal transduction by protein phosphorylation	biological_process	biological regulation	1	199	77	23722	0.012987	0.477803	0.522929
GO:0009873	ethylene-activated signaling pathway	biological_process	biological regulation	2	199	193	23722	0.0103627	0.482839	0.526977
GO:0009553	embryo sac development	biological_process	developmental process	1	199	80	23722	0.0125	0.490878	0.532798
GO:0042545	cell wall modification	biological_process	cellular component organization or biogenesis	1	199	80	23722	0.0125	0.490878	0.532798
GO:0046777	protein autophosphorylation	biological_process	metabolic process	2	199	201	23722	0.00995025	0.504251	0.54581
GO:0016036	cellular response to phosphate starvation	biological_process	response to stimulus	1	199	84	23722	0.0119048	0.507805	0.548151
GO:0009734	auxin-activated signaling pathway	biological_process	biological regulation	2	199	209	23722	0.00956938	0.525084	0.565254
GO:0000209	protein polyubiquitination	biological_process	cellular process	1	199	92	23722	0.0108696	0.539998	0.579726
GO:0009567	double fertilization forming a zygote and endosperm	biological_process	multi-organism process	1	199	93	23722	0.0107527	0.543872	0.582298
GO:0045490	pectin catabolic process	biological_process	cellular process	1	199	99	23722	0.010101	0.566443	0.603186
GO:0051603	proteolysis involved in cellular protein catabolic process	biological_process	cellular process	1	199	99	23722	0.010101	0.566443	0.603186
GO:0006888	ER to Golgi vesicle-mediated transport	biological_process	localization	1	199	100	23722	0.01	0.570096	0.605438
GO:0043161	proteasome-mediated ubiquitin-dependent protein catabolic process	biological_process	cellular process	1	199	106	23722	0.00943396	0.591375	0.626349
GO:0008652	cellular amino acid biosynthetic process	biological_process	cellular process	1	199	107	23722	0.00934579	0.594819	0.628307
GO:0007165	signal transduction	biological_process	cellular process	4	199	510	23722	0.00784314	0.622417	0.655701
GO:0006508	proteolysis	biological_process	metabolic process	3	199	385	23722	0.00779221	0.6294	0.66129
GO:0006351	transcription, DNA-templated	biological_process	cellular process	1	199	125	23722	0.008	0.652087	0.683303
GO:0009826	unidimensional cell growth	biological_process	cellular component organization or biogenesis	1	199	129	23722	0.00775194	0.663676	0.693603
GO:0071555	cell wall organization	biological_process	cellular component organization or biogenesis	3	199	413	23722	0.00726392	0.676121	0.70474
GO:0009860	pollen tube growth	biological_process	cellular component organization or biogenesis	1	199	137	23722	0.00729927	0.685715	0.712854
GO:0010468	regulation of gene expression	biological_process	biological regulation	1	199	143	23722	0.00699301	0.701295	0.727132
GO:0009723	response to ethylene	biological_process	response to stimulus	1	199	147	23722	0.00680272	0.711253	0.735521
GO:0006974	cellular response to DNA damage stimulus	biological_process	cellular process	1	199	158	23722	0.00632911	0.736965	0.760116
GO:0009793	embryo development ending in seed dormancy	biological_process	developmental process	3	199	477	23722	0.00628931	0.766311	0.78832
GO:0045944	positive regulation of transcription by RNA polymerase II	biological_process	biological regulation	1	199	182	23722	0.00549451	0.785429	0.805882
GO:0035556	intracellular signal transduction	biological_process	biological regulation	1	199	198	23722	0.00505051	0.81269	0.831688
GO:0007049	cell cycle	biological_process	cellular process	1	199	205	23722	0.00487805	0.823506	0.840573
GO:0006412	translation	biological_process	cellular process	2	199	403	23722	0.00496278	0.854432	0.86974
GO:0016310	phosphorylation	biological_process	cellular process	5	199	867	23722	0.00576701	0.856495	0.86974
GO:0009555	pollen development	biological_process	developmental process	1	199	243	23722	0.00411523	0.872245	0.883457
GO:0051301	cell division	biological_process	cellular process	1	199	286	23722	0.0034965	0.911432	0.92078
GO:0050832	defense response to fungus	biological_process	multi-organism process	2	199	495	23722	0.0040404	0.921979	0.929052
GO:0006468	protein phosphorylation	biological_process	cellular process	5	199	1021	23722	0.00489716	0.933472	0.938235
GO:0015031	protein transport	biological_process	localization	1	199	437	23722	0.00228833	0.975664	0.978146
GO:0008150	biological_process	biological_process	biological_process	25	199	6235	23722	0.00400962	0.999999	0.999999
